# Supplementary material for: YTHDF2-mediated regulations bifurcate BHPF-induced programmed cell deaths
Source: Natl Sci Rev. 2023 Aug 28;10(12):nwad227. doi: 10.1093/nsr/nwad227 (PMC10751878; doi:10.1093/nsr/nwad227)
Supplement: nwad227_Supplemental_Files [file nwad227_supplemental_files.zip]

Archive with 4 entries (4 files):
- MovieS1.mp4
- MovieS2.mp4
- SI-merge-nwad227-HSU.pdf
- Supplementary_Data_1.xlsx
