# Supplementary material for: YTHDF2-mediated regulations bifurcate BHPF-induced programmed cell deaths
Source: Natl Sci Rev. 2023 Aug 28;10(12):nwad227. doi: 10.1093/nsr/nwad227 (PMC10751878; doi:10.1093/nsr/nwad227)
Supplement: nwad227_Supplemental_Files [file nwad227_supplemental_files.zip › Supplementary_Data_1.xlsx]

## Sheet: A, m6A-merip enrich_peak
ythdf2-MO_enrich_m6A_peak								BHPF_enrich_m6A_peak
transcriptID	geneID	geneName	log2FoldChange	Annotation	gene_start	gene_end		transcriptID	geneID	geneName	log2FoldChange	Annotation	gene_start	gene_end
ENSDART00000165402	ENSDARG00000100782	f7l	3.87	UTR3	109798	119146		ENSDART00000165402	ENSDARG00000100782	f7l	3.93	UTR3	109798	119146
ENSDART00000003463	ENSDARG00000075827	f7i	3.53	UTR3	127250	134079		ENSDART00000003463	ENSDARG00000075827	f7i	3.06	UTR3	127250	134079
ENSDART00000064061	ENSDARG00000076900	prozb	3.88	UTR3	144284	151998		ENSDART00000108579	ENSDARG00000011299	blzf1	3.38	UTR3	494297	505620
ENSDART00000108579	ENSDARG00000011299	blzf1	3.48	UTR3	494297	505620		ENSDART00000184660	ENSDARG00000115421	n6amt1	3.4	UTR3	961607	970951
ENSDART00000184660	ENSDARG00000115421	n6amt1	3.23	UTR3	961607	970951		ENSDART00000110331	ENSDARG00000075505	si:ch211-132g1.7	3.35	exonic	1941031	2000357
ENSDART00000110331	ENSDARG00000075505	si:ch211-132g1.7	3.36	exonic	1941031	2000357		ENSDART00000110331	ENSDARG00000075505	si:ch211-132g1.7	4.21	UTR3	1941031	2000357
ENSDART00000110331	ENSDARG00000075505	si:ch211-132g1.7	4.23	UTR3	1941031	2000357		ENSDART00000022019	ENSDARG00000018460	mbnl2	3.5	UTR5	2101541	2217861
ENSDART00000022019	ENSDARG00000018460	mbnl2	3.9	UTR5	2101541	2217861		ENSDART00000122626	ENSDARG00000018460	mbnl2	3.13	UTR3	2101541	2217861
ENSDART00000122626	ENSDARG00000018460	mbnl2	3.56	UTR3	2101541	2217861		ENSDART00000058877	ENSDARG00000040246	rap2ab	3.87	exonic	2222363	2240119
ENSDART00000058877	ENSDARG00000040246	rap2ab	3.69	exonic	2222363	2240119		ENSDART00000058876	ENSDARG00000040245	kpnb3	3.44	UTR3	2260407	2299553
ENSDART00000058876	ENSDARG00000040245	kpnb3	3.72	UTR3	2260407	2299553		ENSDART00000126093	ENSDARG00000103156	gpc6a	4.18	UTR3	2712956	3036019
ENSDART00000126093	ENSDARG00000103156	gpc6a	3.21	UTR3	2712956	3036019		ENSDART00000163793	ENSDARG00000098769	slitrk6	3.37	UTR3	4101741	4154332
ENSDART00000163793	ENSDARG00000098769	slitrk6	3.58	UTR3	4101741	4154332		ENSDART00000052423	ENSDARG00000078308	spry2	3.85	UTR3	5273481	5277583
ENSDART00000052423	ENSDARG00000078308	spry2	3.93	UTR3	5273481	5277583		-	ENSDARG00000016706	atic	4.46	-	5437390	5504130
ENSDART00000055047	ENSDARG00000037777	stk16	3.09	UTR3	5422439	5434261		ENSDART00000037036	ENSDARG00000027078	cnppd1	3.08	UTR3	6161930	6172328
-	ENSDARG00000016706	atic	4.46	-	5437390	5504130		ENSDART00000092277	ENSDARG00000063270	retreg2	3.95	UTR3	6189949	6210718
ENSDART00000037036	ENSDARG00000027078	cnppd1	3.14	UTR3	6161930	6172328		ENSDART00000092118	ENSDARG00000063207	erbb4a	3.58	UTR3	6817292	6925407
ENSDART00000092277	ENSDARG00000063270	retreg2	4.03	UTR3	6189949	6210718		ENSDART00000092114	ENSDARG00000090408	ENSDARG00000090408	3.88	exonic	7189856	7448795
ENSDART00000108816	ENSDARG00000074031	fastkd2	3.17	exonic	6225493	6243978		ENSDART00000163488	ENSDARG00000098730	en1b	3.82	UTR5	7679328	7683372
ENSDART00000092118	ENSDARG00000063207	erbb4a	4.12	UTR3	6817292	6925407		ENSDART00000091683	ENSDARG00000063003	alkbh5	3.79	UTR3	8508753	8516595
ENSDART00000092114	ENSDARG00000090408	ENSDARG00000090408	3.95	exonic	7189856	7448795		ENSDART00000103626	ENSDARG00000002377	mief2	3.79	UTR3	8521323	8532009
ENSDART00000163488	ENSDARG00000098730	en1b	3.85	UTR5	7679328	7683372		ENSDART00000055009	ENSDARG00000037760	uncx4.1	3.55	UTR3	9290103	9294115
ENSDART00000091683	ENSDARG00000063003	alkbh5	3.72	UTR5	8508753	8516595		ENSDART00000111131	ENSDARG00000074372	elfn1b	4.53	UTR3	9557212	9712302
ENSDART00000091683	ENSDARG00000063003	alkbh5	3.88	UTR3	8508753	8516595		ENSDART00000111131	ENSDARG00000074372	elfn1b	3.05	UTR3	9557212	9712302
ENSDART00000103626	ENSDARG00000002377	mief2	3.72	UTR3	8521323	8532009		ENSDART00000190194	ENSDARG00000104660	si:ch73-132f6.5	4.01	UTR3	10074343	10114016
ENSDART00000055009	ENSDARG00000037760	uncx4.1	3.64	UTR3	9290103	9294115		ENSDART00000181437	ENSDARG00000096594	lratb.1	3.38	UTR3	10110203	10119029
ENSDART00000111131	ENSDARG00000074372	elfn1b	3.96	UTR3	9557212	9712302		ENSDART00000152432	ENSDARG00000077652	lratb.2	4.66	UTR3	10118455	10124192
ENSDART00000111131	ENSDARG00000074372	elfn1b	4.85	UTR3	9557212	9712302		ENSDART00000152424	ENSDARG00000089943	npy2rl	5.25	exonic	10221568	10235337
ENSDART00000113551	ENSDARG00000076174	trim2b	3.06	exonic	10003193	10033113		ENSDART00000140329	ENSDARG00000077198	chst12b	5.48	exonic	11736420	11737595
ENSDART00000168473	ENSDARG00000104660	si:ch73-132f6.5	3.15	UTR3	10074343	10114016		ENSDART00000080100	ENSDARG00000042988	slc24a2	3.24	UTR3	12009673	12044390
ENSDART00000190194	ENSDARG00000104660	si:ch73-132f6.5	4.25	UTR3	10074343	10114016		ENSDART00000111485	ENSDARG00000078318	tmod1	3.08	UTR3	12231478	12257979
ENSDART00000140329	ENSDARG00000077198	chst12b	4.2	exonic	11736420	11737595		ENSDART00000159226	ENSDARG00000099729	pcdh10a	3.43	UTR5	12763461	12797410
ENSDART00000080100	ENSDARG00000042988	slc24a2	3.13	UTR3	12009673	12044390		ENSDART00000111026	ENSDARG00000078525	noctb	3.93	exonic	13930625	13952084
ENSDART00000159226	ENSDARG00000099729	pcdh10a	3.66	UTR5	12763461	12797410		ENSDART00000017679	ENSDARG00000056797	ppp2r2ca	4.48	UTR3	14283692	14306838
ENSDART00000170314	ENSDARG00000102339	si:dkey-5n7.2	7.24	UTR3	13087797	13089102		ENSDART00000046874	ENSDARG00000037576	ENSDARG00000037576	3.92	exonic	14372680	14373891
ENSDART00000111026	ENSDARG00000078525	noctb	4.12	UTR5	13930625	13952084		ENSDART00000030083	ENSDARG00000022690	chic2	3.95	UTR3	14406098	14416435
ENSDART00000017679	ENSDARG00000056797	ppp2r2ca	4.55	UTR3	14283692	14306838		ENSDART00000005067	ENSDARG00000003398	rbpja	3.48	UTR3	14454663	14464020
ENSDART00000046874	ENSDARG00000037576	ENSDARG00000037576	4.22	exonic	14372680	14373891		ENSDART00000114097	ENSDARG00000074867	stim2a	3.47	UTR3	14466860	14488074
ENSDART00000046874	ENSDARG00000037576	ENSDARG00000037576	3.74	exonic	14372680	14373891		ENSDART00000192194	ENSDARG00000039063	CR847936.1	3.53	exonic	14658801	14660280
ENSDART00000030083	ENSDARG00000022690	chic2	4.19	UTR3	14406098	14416435		ENSDART00000111475	ENSDARG00000078898	pcdh7a	3.51	UTR5	15137901	15203357
ENSDART00000005067	ENSDARG00000003398	rbpja	3.81	UTR3	14454663	14464020		ENSDART00000111475	ENSDARG00000078898	pcdh7a	3.62	UTR3	15137901	15203357
ENSDART00000114097	ENSDARG00000074867	stim2a	3.59	UTR3	14466860	14488074		ENSDART00000111475	ENSDARG00000078898	pcdh7a	3.28	UTR3	15137901	15203357
ENSDART00000192194	ENSDARG00000039063	CR847936.1	4.06	exonic	14658801	14660280		ENSDART00000033018	ENSDARG00000013881	pi4k2b	3.18	UTR5	15258641	15285455
ENSDART00000111475	ENSDARG00000078898	pcdh7a	3.5	UTR5	15137901	15203357		ENSDART00000033018	ENSDARG00000013881	pi4k2b	3.52	UTR3	15258641	15285455
ENSDART00000111475	ENSDARG00000078898	pcdh7a	3.58	UTR3	15137901	15203357		ENSDART00000145068	ENSDARG00000017591	fat1a	3.01	UTR5	17376922	17524922
ENSDART00000111475	ENSDARG00000078898	pcdh7a	3.5	UTR3	15137901	15203357		ENSDART00000145068	ENSDARG00000017591	fat1a	3.26	exonic	17376922	17524922
ENSDART00000109911	ENSDARG00000077804	hgsnat	3.12	UTR3	15226268	15257315		ENSDART00000145068	ENSDARG00000017591	fat1a	3.36	UTR3	17376922	17524922
ENSDART00000033018	ENSDARG00000013881	pi4k2b	3.21	UTR5	15258641	15285455		ENSDART00000078889	ENSDARG00000056400	helt	3.08	UTR3	17593392	17595045
ENSDART00000033018	ENSDARG00000013881	pi4k2b	3.34	UTR3	15258641	15285455		ENSDART00000103236	ENSDARG00000056376	ankrd37	4.61	UTR3	17695426	17698773
ENSDART00000145068	ENSDARG00000017591	fat1a	3.2	UTR5	17376922	17524922		ENSDART00000013021	ENSDARG00000016065	tlr3	3.24	exonic	17892944	17898227
ENSDART00000145068	ENSDARG00000017591	fat1a	3.18	exonic	17376922	17524922		ENSDART00000078610	ENSDARG00000056163	slc25a51a	3.53	UTR3	18811679	18816806
ENSDART00000145068	ENSDARG00000017591	fat1a	3.61	UTR3	17376922	17524922		ENSDART00000114514	ENSDARG00000073902	ptpn9b	3.76	UTR3	19094548	19112934
ENSDART00000103236	ENSDARG00000056376	ankrd37	4.38	UTR3	17695426	17698773		ENSDART00000129970	ENSDARG00000086957	si:dkeyp-118a3.2	3.18	UTR5	19303241	19331532
ENSDART00000013021	ENSDARG00000016065	tlr3	3.45	exonic	17892944	17898227		ENSDART00000012552	ENSDARG00000003631	clockb	3.79	UTR3	19433004	19466453
ENSDART00000013021	ENSDARG00000016065	tlr3	4.41	exonic	17892944	17898227		ENSDART00000088933	ENSDARG00000061936	fbxo10	3.27	exonic	19602389	19632153
ENSDART00000013021	ENSDARG00000016065	tlr3	6.53	exonic	17892944	17898227		ENSDART00000138276	ENSDARG00000077648	ENSDARG00000077648	3.7	exonic	19764995	19802602
ENSDART00000078610	ENSDARG00000056163	slc25a51a	4.37	UTR3	18811679	18816806		ENSDART00000113832	ENSDARG00000079250	BX323590.1	3.77	ncRNA_exonic	19808408	19819096
ENSDART00000114514	ENSDARG00000073902	ptpn9b	4.18	UTR3	19094548	19112934		ENSDART00000087729	ENSDARG00000061504	kdm4c	3.37	exonic	21937201	21971913
ENSDART00000129970	ENSDARG00000086957	si:dkeyp-118a3.2	3.18	UTR5	19303241	19331532		ENSDART00000147857	ENSDARG00000094677	si:dkey-92j12.5	3.99	UTR3	23161369	23240046
ENSDART00000012552	ENSDARG00000003631	clockb	3.8	UTR3	19433004	19466453		ENSDART00000025770	ENSDARG00000013505	ube2kb	3.02	UTR5	23311617	23322969
ENSDART00000103091	ENSDARG00000070321	clrn2	3.24	exonic	19515228	19517791		ENSDART00000140706	ENSDARG00000054680	chrna9	3.2	UTR3	23406403	23417937
ENSDART00000088933	ENSDARG00000061936	fbxo10	3.8	exonic	19602389	19632153		ENSDART00000007531	ENSDARG00000004246	slit2	3.52	UTR5	23783349	23912788
ENSDART00000111555	ENSDARG00000061936	fbxo10	3.36	exonic	19602389	19632153		ENSDART00000014608	ENSDARG00000015266	mab21l2	4.13	UTR3	24076243	24078099
ENSDART00000138276	ENSDARG00000077648	ENSDARG00000077648	4.07	exonic	19764995	19802602		ENSDART00000076519	ENSDARG00000054334	dctpp1	3.38	UTR3	24557414	24558749
ENSDART00000113832	ENSDARG00000079250	BX323590.1	4.18	ncRNA_exonic	19808408	19819096		ENSDART00000140172	ENSDARG00000094763	npy2r	3.13	exonic	25732715	25733867
ENSDART00000087729	ENSDARG00000061504	kdm4c	3.74	exonic	21937201	21971913		ENSDART00000102455	ENSDARG00000013787	gucy1a1	3.67	exonic	25783801	25799051
ENSDART00000102646	ENSDARG00000070121	rhoh	5.54	exonic	23398405	23398992		ENSDART00000102379	ENSDARG00000037260	toporsa	3.59	UTR3	26105141	26109961
ENSDART00000140706	ENSDARG00000054680	chrna9	3.69	UTR3	23406403	23417937		ENSDART00000113020	ENSDARG00000076928	tet2	3.5	UTR3	26356205	26402046
ENSDART00000134576	ENSDARG00000092290	si:dkeyp-26a9.2	3.17	exonic	23489269	23506534		ENSDART00000102322	ENSDARG00000069989	bnc2	3.64	UTR3	27023687	27212459
ENSDART00000007531	ENSDARG00000004246	slit2	3.58	UTR5	23783349	23912788		ENSDART00000047211	ENSDARG00000031632	chst10	4.01	UTR3	28031697	28047242
ENSDART00000014608	ENSDARG00000015266	mab21l2	4.09	UTR3	24076243	24078099		ENSDART00000112106	ENSDARG00000075858	fam155a	4.09	UTR3	29281764	29391034
ENSDART00000163140	ENSDARG00000061021	fam160a1a	3.34	UTR3	24469313	24514673		ENSDART00000088290	ENSDARG00000061732	raph1b	3.68	UTR3	29664336	29743640
ENSDART00000076519	ENSDARG00000054334	dctpp1	3.7	UTR3	24557414	24558749		ENSDART00000054064	ENSDARG00000037177	zc3h13	3.9	UTR3	29766725	29797907
ENSDART00000133208	ENSDARG00000079434	tmem131l	3.25	exonic	25218177	25316149		ENSDART00000033024	ENSDARG00000026771	tmem41ab	3.52	UTR3	30422143	30438036
ENSDART00000140172	ENSDARG00000094763	npy2r	4.32	exonic	25732715	25733867		ENSDART00000057885	ENSDARG00000039615	fgf8b	3.61	UTR3	31638274	31669901
ENSDART00000102455	ENSDARG00000013787	gucy1a1	3.31	UTR5	25783801	25799051		ENSDART00000057880	ENSDARG00000039613	poll	3.3	UTR3	31657842	31672343
ENSDART00000102455	ENSDARG00000013787	gucy1a1	5.19	exonic	25783801	25799051		ENSDART00000044214	ENSDARG00000029751	wbp1lb	4.44	UTR3	31674297	31699955
ENSDART00000102379	ENSDARG00000037260	toporsa	3.5	UTR3	26105141	26109961		ENSDART00000112333	ENSDARG00000078733	cnnm2b	3.74	exonic	31725154	31799359
ENSDART00000113020	ENSDARG00000076928	tet2	3.57	UTR3	26356205	26402046		ENSDART00000112333	ENSDARG00000078733	cnnm2b	4.56	UTR3	31725154	31799359
ENSDART00000184065	ENSDARG00000069989	bnc2	3.08	UTR5	27023687	27212459		ENSDART00000113818	ENSDARG00000079455	nlgn4xa	4	UTR3	32521469	32693950
ENSDART00000102322	ENSDARG00000069989	bnc2	3.98	UTR3	27023687	27212459		ENSDART00000114384	ENSDARG00000079350	znf654	3.24	UTR3	33647682	33663705
ENSDART00000047211	ENSDARG00000031632	chst10	4.24	UTR3	28031697	28047242		ENSDART00000147201	ENSDARG00000074860	slc5a7a	4.45	UTR3	34243650	34261993
ENSDART00000053924	ENSDARG00000037099	irs2a	3.06	UTR3	29211540	29228393		ENSDART00000075584	ENSDARG00000053542	kctd12.2	3.87	UTR3	34295925	34297403
ENSDART00000085648	ENSDARG00000060620	lig4	3.38	UTR3	29267841	29271473		ENSDART00000012873	ENSDARG00000015312	klf12a	3.72	UTR5	34496855	34558804
ENSDART00000112106	ENSDARG00000075858	fam155a	4.2	exonic	29281764	29391034		ENSDART00000077725	ENSDARG00000079191	zgc:172122	4.78	exonic	34763539	34807059
ENSDART00000112106	ENSDARG00000075858	fam155a	3.27	exonic	29281764	29391034		ENSDART00000109678	ENSDARG00000075798	usp38	3.31	exonic	35473219	35491005
ENSDART00000112106	ENSDARG00000075858	fam155a	3.32	UTR3	29281764	29391034		ENSDART00000109678	ENSDARG00000075798	usp38	3.59	UTR3	35473219	35491005
ENSDART00000088290	ENSDARG00000061732	raph1b	3.94	UTR3	29664336	29743640		ENSDART00000053806	ENSDARG00000037018	gab1	3.12	UTR5	35494837	35609659
ENSDART00000054064	ENSDARG00000037177	zc3h13	3.98	UTR3	29766725	29797907		ENSDART00000053806	ENSDARG00000037018	gab1	3.79	UTR3	35494837	35609659
ENSDART00000033024	ENSDARG00000026771	tmem41ab	3.26	UTR3	30422143	30438036		ENSDART00000085051	ENSDARG00000060397	hhip	3.74	UTR3	35790082	35835863
ENSDART00000057885	ENSDARG00000039615	fgf8b	3.96	UTR3	31638274	31669901		ENSDART00000180628	ENSDARG00000115856	BX276105.1	3.66	UTR3	35949269	35954313
ENSDART00000057880	ENSDARG00000039613	poll	3.52	UTR3	31657842	31672343		ENSDART00000085021	ENSDARG00000060383	mmaa	3.36	UTR5	35956435	35970259
ENSDART00000044214	ENSDARG00000029751	wbp1lb	4.33	UTR3	31674297	31699955		ENSDART00000189182	ENSDARG00000069737	pou4f2	3.82	UTR5	36436936	36440301
ENSDART00000112333	ENSDARG00000078733	cnnm2b	3.77	exonic	31725154	31799359		ENSDART00000124112	ENSDARG00000069737	pou4f2	4.52	UTR3	36436936	36440301
ENSDART00000112333	ENSDARG00000078733	cnnm2b	4.03	UTR3	31725154	31799359		ENSDART00000010632	ENSDARG00000011876	ednraa	3.19	UTR3	36612660	36702355
ENSDART00000113818	ENSDARG00000079455	nlgn4xa	4.14	UTR3	32521469	32693950		ENSDART00000111566	ENSDARG00000078789	tmem184c	3.13	UTR3	36722122	36746569
ENSDART00000110026	ENSDARG00000079280	dhrsx	3.6	UTR3	33383644	33487375		ENSDART00000083593	ENSDARG00000074989	sparcl1	3.27	exonic	37391141	37419873
ENSDART00000114384	ENSDARG00000079350	znf654	3.53	UTR3	33647682	33663705		ENSDART00000139448	ENSDARG00000040048	ENSDARG00000040048	3.98	UTR3	37752171	38132612
ENSDART00000147201	ENSDARG00000074860	slc5a7a	3.7	UTR3	34243650	34261993		ENSDART00000079928	ENSDARG00000057303	galnt7	3.15	UTR3	38142354	38170906
ENSDART00000075584	ENSDARG00000053542	kctd12.2	3.97	UTR3	34295925	34297403		ENSDART00000122700	ENSDARG00000005479	tenm3	3.33	exonic	39387876	39779913
ENSDART00000012873	ENSDARG00000015312	klf12a	4.37	UTR5	34496855	34558804		ENSDART00000122700	ENSDARG00000005479	tenm3	3.93	UTR3	39387876	39779913
ENSDART00000077725	ENSDARG00000079191	zgc:172122	3.77	exonic	34763539	34807059		ENSDART00000112150	ENSDARG00000079183	sod3b	3.44	exonic	39990547	39992042
ENSDART00000109678	ENSDARG00000075798	usp38	3.47	UTR5	35473219	35491005		ENSDART00000011727	ENSDARG00000020857	ccdc149b	3.49	UTR3	40034061	40053012
ENSDART00000109678	ENSDARG00000075798	usp38	3.9	UTR3	35473219	35491005		ENSDART00000113954	ENSDARG00000076585	si:ch211-113e8.11	3.59	UTR3	40107811	40115242
ENSDART00000053806	ENSDARG00000037018	gab1	3.32	UTR5	35494837	35609659		ENSDART00000138886	ENSDARG00000095065	si:ch211-113e8.9	4.51	UTR3	40156907	40177693
ENSDART00000053806	ENSDARG00000037018	gab1	3.04	exonic	35494837	35609659		ENSDART00000040798	ENSDARG00000030368	naa15b	4.14	exonic	40613292	40641467
ENSDART00000053806	ENSDARG00000037018	gab1	3.82	UTR3	35494837	35609659		ENSDART00000080563	ENSDARG00000052895	htra3a	3.1	UTR3	40740951	40759629
ENSDART00000085051	ENSDARG00000060397	hhip	3.8	UTR3	35790082	35835863		ENSDART00000111656	ENSDARG00000074600	gpr78a	3.25	UTR3	40760448	40799856
ENSDART00000180628	ENSDARG00000115856	BX276105.1	3.76	UTR3	35949269	35954313		ENSDART00000147497	ENSDARG00000075521	cpz	3.68	UTR3	40801448	40818900
ENSDART00000085021	ENSDARG00000060383	mmaa	3.25	UTR5	35956435	35970259		ENSDART00000134626	ENSDARG00000078108	dok1a	3.42	UTR3	41478345	41484861
ENSDART00000124112	ENSDARG00000069737	pou4f2	4.16	UTR3	36436936	36440301		ENSDART00000114449	ENSDARG00000075639	si:ch211-89o9.6	3.42	UTR3	41487339	41492776
ENSDART00000010632	ENSDARG00000011876	ednraa	3.38	UTR3	36612660	36702355		ENSDART00000191934	ENSDARG00000078016	dtx4b	3.26	UTR3	41498188	41530541
ENSDART00000111566	ENSDARG00000078789	tmem184c	4.18	UTR3	36722122	36746569		ENSDART00000184778	ENSDARG00000024785	ctnna2	4.2	UTR3	42224769	43039672
ENSDART00000162971	ENSDARG00000034093	dclk2a	3.22	UTR3	37195465	37310490		ENSDART00000101306	ENSDARG00000024785	ctnna2	3.27	UTR3	42224769	43039672
ENSDART00000083593	ENSDARG00000074989	sparcl1	3.38	exonic	37391141	37419873		ENSDART00000153506	ENSDARG00000024785	ctnna2	5.12	UTR3	42224769	43039672
ENSDART00000139448	ENSDARG00000040048	ENSDARG00000040048	3.86	UTR3	37752171	38132612		ENSDART00000124873	ENSDARG00000089345	si:ch73-109d9.4	3.92	exonic	44053641	44062209
ENSDART00000079928	ENSDARG00000057303	galnt7	3.2	UTR3	38142354	38170906		ENSDART00000100321	ENSDARG00000069116	timm10	4.21	UTR3	44390470	44394499
ENSDART00000084891	ENSDARG00000005479	tenm3	3.03	UTR5	39387876	39779913		ENSDART00000025145	ENSDARG00000069114	unc93b1	3.32	UTR3	44395976	44418225
ENSDART00000122700	ENSDARG00000005479	tenm3	3.47	exonic	39387876	39779913		ENSDART00000003497	ENSDARG00000016263	zdhhc5a	3.9	UTR3	44523516	44566433
ENSDART00000122700	ENSDARG00000005479	tenm3	4	UTR3	39387876	39779913		ENSDART00000135067	ENSDARG00000059653	kdm2aa	3.35	exonic	44838706	44869972
ENSDART00000112150	ENSDARG00000079183	sod3b	4.56	UTR3	39990547	39992042		ENSDART00000184610	ENSDARG00000098263	CU929294.1	5.04	ncRNA_exonic	44983825	44997770
ENSDART00000011727	ENSDARG00000020857	ccdc149b	4.04	UTR3	40034061	40053012		ENSDART00000073689	ENSDARG00000051965	btr01	3.71	exonic	45056371	45076434
ENSDART00000113954	ENSDARG00000076585	si:ch211-113e8.11	3.84	UTR3	40107811	40115242		ENSDART00000142702	ENSDARG00000069559	muc13a	3.11	UTR5	45121393	45135878
ENSDART00000040798	ENSDARG00000030368	naa15b	4.29	exonic	40613292	40641467		ENSDART00000143363	ENSDARG00000069595	si:ch211-214c7.4	3.23	UTR3	45707219	45744854
ENSDART00000194885	ENSDARG00000117707	CABZ01072532.1	3.04	ncRNA_exonic	40716379	40723634		ENSDART00000033669	ENSDARG00000025233	lipt1	3.51	UTR3	45922699	45924004
ENSDART00000080563	ENSDARG00000052895	htra3a	3.37	UTR3	40740951	40759629		ENSDART00000074689	ENSDARG00000016548	eif5b	3.79	exonic	45925150	45959721
ENSDART00000111656	ENSDARG00000074600	gpr78a	4.5	UTR5	40760448	40799856		ENSDART00000010894	ENSDARG00000008131	sox1b	3.77	UTR3	46194333	46196107
ENSDART00000111656	ENSDARG00000074600	gpr78a	4.12	UTR3	40760448	40799856		ENSDART00000133380	ENSDARG00000095507	CU986305.1	3.75	ncRNA_exonic	46827891	46845676
ENSDART00000147497	ENSDARG00000075521	cpz	3.96	UTR3	40801448	40818900		ENSDART00000053284	ENSDARG00000036687	bcl9	4.35	UTR3	47331644	47411186
ENSDART00000134626	ENSDARG00000078108	dok1a	3.44	UTR3	41478345	41484861		ENSDART00000007262	ENSDARG00000015076	gja8b	3.52	UTR3	47446032	47448850
ENSDART00000114449	ENSDARG00000075639	si:ch211-89o9.6	3.64	UTR3	41487339	41492776		ENSDART00000084457	ENSDARG00000060148	sh3pxd2aa	3.29	exonic	47585700	47686888
ENSDART00000191934	ENSDARG00000078016	dtx4b	3.42	UTR3	41498188	41530541		ENSDART00000008468	ENSDARG00000008886	msx1b	3.5	UTR3	49352900	49355313
ENSDART00000111367	ENSDARG00000075194	si:dkey-56e3.3	3.28	UTR3	41596099	41606109		ENSDART00000052998	ENSDARG00000036479	ENSDARG00000036479	3.73	exonic	49510209	49512544
ENSDART00000132189	ENSDARG00000060252	mogs	3.12	UTR3	41609254	41620873		ENSDART00000006538	ENSDARG00000030703	otx2a	4.22	UTR3	50921266	50929957
ENSDART00000145789	ENSDARG00000078908	fbxo41	4.89	UTR3	41666611	41755499		ENSDART00000014970	ENSDARG00000005544	btbd3a	3.39	UTR3	51191049	51197601
ENSDART00000101306	ENSDARG00000024785	ctnna2	3.2	UTR3	42224769	43039672		ENSDART00000063938	ENSDARG00000027497	mast1a	3.31	exonic	51312752	51377850
ENSDART00000124873	ENSDARG00000089345	si:ch73-109d9.4	3.91	exonic	44053641	44062209		ENSDART00000152789	ENSDARG00000074915	etaa1	3.35	UTR3	51537250	51545917
ENSDART00000100321	ENSDARG00000069116	timm10	4.36	UTR3	44390470	44394499		ENSDART00000142465	ENSDARG00000074635	abca1a	3.36	UTR3	52560549	52628407
ENSDART00000025145	ENSDARG00000069114	unc93b1	3.71	UTR3	44395976	44418225		ENSDART00000185420	ENSDARG00000111625	wu:fc75a09	3.51	UTR3	52754085	52763447
ENSDART00000147702	ENSDARG00000016263	zdhhc5a	3.28	UTR5	44523516	44566433		ENSDART00000035713	ENSDARG00000024827	rnf150a	4.15	UTR3	53279861	53299024
ENSDART00000003497	ENSDARG00000016263	zdhhc5a	3.84	UTR3	44523516	44566433		ENSDART00000143909	ENSDARG00000059900	tbc1d9	3.04	UTR3	53321878	53361108
ENSDART00000135067	ENSDARG00000059653	kdm2aa	3.51	exonic	44838706	44869972		ENSDART00000114506	ENSDARG00000074771	ifngr1	3.86	UTR3	53842344	53863308
ENSDART00000184610	ENSDARG00000098263	CU929294.1	6.46	ncRNA_exonic	44983825	44997770		ENSDART00000052838	ENSDARG00000036371	acta1a	3.68	UTR3	53945934	53953532
ENSDART00000184610	ENSDARG00000098263	CU929294.1	5.98	ncRNA_exonic	44983825	44997770		ENSDART00000037729	ENSDARG00000025325	ccsapa	3.77	UTR3	53954230	53963933
ENSDART00000073689	ENSDARG00000051965	btr01	3.43	exonic	45056371	45076434		ENSDART00000012104	ENSDARG00000010791	dla	3.42	UTR5	54013457	54026352
ENSDART00000132366	ENSDARG00000069632	emp1	3.19	UTR3	45323142	45330451		ENSDART00000132785	ENSDARG00000077721	knop1	3.79	UTR3	54683655	54694012
ENSDART00000143363	ENSDARG00000069595	si:ch211-214c7.4	3.27	UTR3	45707219	45744854		ENSDART00000130675	ENSDARG00000033666	pi4k2a	3.76	UTR3	54737353	54755556
ENSDART00000033669	ENSDARG00000025233	lipt1	3.22	UTR3	45922699	45924004		ENSDART00000140020	ENSDARG00000094782	si:ch211-196h16.4	6.12	exonic	54834119	54861588
ENSDART00000074689	ENSDARG00000016548	eif5b	3.7	exonic	45925150	45959721		ENSDART00000145381	ENSDARG00000069264	si:ch211-196h16.5	4.11	exonic	54865552	54889501
ENSDART00000074689	ENSDARG00000016548	eif5b	3.07	UTR3	45925150	45959721		ENSDART00000145381	ENSDARG00000069264	si:ch211-196h16.5	3.17	exonic	54865552	54889501
ENSDART00000010894	ENSDARG00000008131	sox1b	3.77	UTR3	46194333	46196107		ENSDART00000145381	ENSDARG00000069264	si:ch211-196h16.5	4.35	UTR3	54865552	54889501
ENSDART00000149678	ENSDARG00000095860	BX465849.1	3.12	ncRNA_exonic	46400612	46401636		ENSDART00000152528	ENSDARG00000089243	r3hcc1l	3.68	UTR5	54948059	54958463
ENSDART00000133380	ENSDARG00000095507	CU986305.1	4.21	ncRNA_exonic	46827891	46845676		ENSDART00000132727	ENSDARG00000069249	aftpha	3.41	UTR5	55095314	55109914
ENSDART00000053284	ENSDARG00000036687	bcl9	4.08	UTR3	47331644	47411186		ENSDART00000152318	ENSDARG00000096514	si:ch211-286b5.2	3.72	UTR5	55239160	55247253
ENSDART00000007262	ENSDARG00000015076	gja8b	6.66	UTR3	47446032	47448850		ENSDART00000089358	ENSDARG00000068182	crb3b	3.12	UTR3	56180416	56184928
ENSDART00000084457	ENSDARG00000060148	sh3pxd2aa	3.23	exonic	47585700	47686888		ENSDART00000097964	ENSDARG00000074069	zgc:171452	5.33	UTR3	56463494	56468601
ENSDART00000008468	ENSDARG00000008886	msx1b	3.62	UTR3	49352900	49355313		ENSDART00000129864	ENSDARG00000088906	CABZ01059403.1	5.32	exonic	56502706	56529192
ENSDART00000140824	ENSDARG00000079501	si:ch211-149l1.2	3.12	exonic	49682312	49698110		ENSDART00000189181	ENSDARG00000088906	CABZ01059403.1	3.65	UTR3	56502706	56529192
ENSDART00000018469	ENSDARG00000018721	npnta	3.05	UTR3	50085440	50188006		ENSDART00000189181	ENSDARG00000088906	CABZ01059403.1	5.43	UTR3	56502706	56529192
ENSDART00000006538	ENSDARG00000030703	otx2a	3.49	exonic	50921266	50929957		ENSDART00000157727	ENSDARG00000104284	CABZ01049361.1	4.39	UTR3	56755536	56760851
ENSDART00000006538	ENSDARG00000030703	otx2a	5.97	UTR3	50921266	50929957		ENSDART00000152229	ENSDARG00000007289	metrnlb	3.83	exonic	57371447	57382010
ENSDART00000014970	ENSDARG00000005544	btbd3a	3.3	UTR3	51191049	51197601		ENSDART00000152229	ENSDARG00000007289	metrnlb	4.48	UTR3	57371447	57382010
ENSDART00000063938	ENSDARG00000027497	mast1a	4.14	exonic	51312752	51377850		ENSDART00000073777	ENSDARG00000052037	trim35-1	3.3	UTR3	58039551	58049515
ENSDART00000152789	ENSDARG00000074915	etaa1	3.26	UTR3	51537250	51545917		ENSDART00000144190	ENSDARG00000093323	si:ch211-114l13.1	3.57	exonic	58091659	58102982
ENSDART00000194191	ENSDARG00000117216	LO017718.1	3.64	ncRNA_exonic	52353162	52363107		ENSDART00000151051	ENSDARG00000096412	si:ch211-15j1.7	3.37	exonic	58176023	58179756
ENSDART00000142465	ENSDARG00000074635	abca1a	3.93	UTR3	52560549	52628407		ENSDART00000144784	ENSDARG00000093177	si:ch211-15j1.1	5	exonic	58182400	58187215
ENSDART00000185420	ENSDARG00000111625	wu:fc75a09	3.68	UTR3	52754085	52763447		ENSDART00000147678	ENSDARG00000094297	si:dkey-222h21.2	3.25	UTR3	58303892	58309518
ENSDART00000035713	ENSDARG00000024827	rnf150a	3.74	UTR5	53279861	53299024		ENSDART00000164130	ENSDARG00000103330	si:ch73-236c18.5	4.3	exonic	58456494	58459867
ENSDART00000035713	ENSDARG00000024827	rnf150a	3.53	UTR3	53279861	53299024		ENSDART00000169945	ENSDARG00000098706	si:ch73-236c18.7	3.05	exonic	58470287	58475718
ENSDART00000143909	ENSDARG00000059900	tbc1d9	3.24	UTR3	53321878	53361108		ENSDART00000158425	ENSDARG00000104904	si:ch73-221f6.1	3.42	exonic	58601680	58606490
ENSDART00000114506	ENSDARG00000074771	ifngr1	4.07	UTR3	53842344	53863308		ENSDART00000158425	ENSDARG00000104904	si:ch73-221f6.1	3.43	exonic	58601680	58606490
ENSDART00000052838	ENSDARG00000036371	acta1a	3.88	UTR3	53945934	53953532		ENSDART00000152744	ENSDARG00000096528	si:ch73-236c18.9	3.68	UTR3	58608978	58613487
ENSDART00000037729	ENSDARG00000025325	ccsapa	3.23	UTR3	53954230	53963933		ENSDART00000162460	ENSDARG00000104807	si:ch73-221f6.3	3.02	exonic	58613972	58618868
ENSDART00000012104	ENSDARG00000010791	dla	3.4	UTR5	54013457	54026352		ENSDART00000162460	ENSDARG00000104807	si:ch73-221f6.3	3.5	UTR3	58613972	58618868
ENSDART00000012104	ENSDARG00000010791	dla	3.19	exonic	54013457	54026352		ENSDART00000167632	ENSDARG00000105176	zgc:174890	3.9	exonic	58620953	58622498
ENSDART00000126339	ENSDARG00000010791	dla	3.03	UTR3	54013457	54026352		ENSDART00000158654	ENSDARG00000104783	si:ch73-221f6.4	4.09	exonic	58628165	58632064
ENSDART00000125227	ENSDARG00000087290	si:ch211-202h22.10	4.14	exonic	54606354	54608032		ENSDART00000158488	ENSDARG00000105295	LO017784.1	3.33	UTR5	58677434	58681545
ENSDART00000132785	ENSDARG00000077721	knop1	3.83	UTR3	54683655	54694012		ENSDART00000170646	ENSDARG00000100264	thumpd1	3.73	UTR3	58981985	58985885
ENSDART00000130675	ENSDARG00000033666	pi4k2a	3.79	UTR3	54737353	54755556		ENSDART00000100195	ENSDARG00000090557	ENSDARG00000090557	3.17	UTR3	59067978	59072128
ENSDART00000145381	ENSDARG00000069264	si:ch211-196h16.5	3.3	exonic	54865552	54889501		ENSDART00000152747	ENSDARG00000096651	gpr108	3.33	UTR3	59142783	59151058
ENSDART00000145381	ENSDARG00000069264	si:ch211-196h16.5	3.23	exonic	54865552	54889501		ENSDART00000172464	ENSDARG00000102091	CABZ01052576.1	3.19	exonic	59328030	59335940
ENSDART00000145381	ENSDARG00000069264	si:ch211-196h16.5	5.45	UTR3	54865552	54889501		ENSDART00000166354	ENSDARG00000099880	sp6	3.18	UTR3	59533317	59539898
ENSDART00000152528	ENSDARG00000089243	r3hcc1l	3.56	UTR5	54948059	54958463		ENSDART00000168091	ENSDARG00000102746	tmem39a	3.55	UTR3	39313	44565
ENSDART00000077390	ENSDARG00000059060	lgalsla	3.2	UTR3	55080797	55089987		ENSDART00000092524	ENSDARG00000063371	rasa3	3.36	UTR3	357518	411331
ENSDART00000132727	ENSDARG00000069249	aftpha	3.61	exonic	55095314	55109914		ENSDART00000144606	ENSDARG00000041575	trmt10c	3.17	UTR3	508885	513786
ENSDART00000152318	ENSDARG00000096514	si:ch211-286b5.2	3.48	UTR5	55239160	55247253		ENSDART00000184316	ENSDARG00000113329	CU571081.1	3.38	exonic	552275	558260
ENSDART00000089358	ENSDARG00000068182	crb3b	3.06	UTR3	56180416	56184928		ENSDART00000165894	ENSDARG00000103519	adamts1	3.06	exonic	673163	681116
ENSDART00000097964	ENSDARG00000074069	zgc:171452	8.63	UTR3	56463494	56468601		ENSDART00000165894	ENSDARG00000103519	adamts1	3.33	exonic	673163	681116
ENSDART00000129864	ENSDARG00000088906	CABZ01059403.1	4.24	exonic	56502706	56529192		ENSDART00000161072	ENSDARG00000100307	adamts5	3.52	exonic	691738	714626
ENSDART00000189181	ENSDARG00000088906	CABZ01059403.1	4.72	UTR3	56502706	56529192		ENSDART00000161072	ENSDARG00000100307	adamts5	3.07	exonic	691738	714626
ENSDART00000189181	ENSDARG00000088906	CABZ01059403.1	3.73	UTR3	56502706	56529192		ENSDART00000152555	ENSDARG00000070579	ggact.3	3.64	UTR5	2446996	2453185
ENSDART00000152229	ENSDARG00000007289	metrnlb	4.17	UTR3	57371447	57382010		ENSDART00000040368	ENSDARG00000030350	mnx2b	4.03	UTR3	5449777	5455502
ENSDART00000073777	ENSDARG00000052037	trim35-1	3.3	UTR3	58039551	58049515		ENSDART00000150863	ENSDARG00000096546	nrp2a	4.23	UTR3	5606460	5746030
ENSDART00000134826	ENSDARG00000092604	si:ch211-15j1.4	4.78	exonic	58137020	58145365		ENSDART00000150863	ENSDARG00000096546	nrp2a	3.59	UTR3	5606460	5746030
ENSDART00000151051	ENSDARG00000096412	si:ch211-15j1.7	3.82	exonic	58176023	58179756		ENSDART00000109356	ENSDARG00000073857	klf7a	3.45	UTR3	6403551	6494384
ENSDART00000147678	ENSDARG00000094297	si:dkey-222h21.2	3.23	UTR3	58303892	58309518		ENSDART00000085203	ENSDARG00000074050	efnb2b	4.32	UTR3	7632119	7659870
ENSDART00000164130	ENSDARG00000103330	si:ch73-236c18.5	4.71	exonic	58456494	58459867		ENSDART00000085203	ENSDARG00000074050	efnb2b	3.23	UTR5	7632119	7659870
ENSDART00000164130	ENSDARG00000103330	si:ch73-236c18.5	3.21	UTR3	58456494	58459867		ENSDART00000013264	ENSDARG00000018319	arglu1b	3.21	UTR5	7662091	7673376
ENSDART00000160245	ENSDARG00000098706	si:ch73-236c18.7	5.18	exonic	58470287	58475718		ENSDART00000161938	ENSDARG00000100166	si:dkeyp-9d4.3	3.42	UTR3	8022320	8101495
ENSDART00000158425	ENSDARG00000104904	si:ch73-221f6.1	3.32	exonic	58601680	58606490		ENSDART00000091508	ENSDARG00000062929	ENSDARG00000062929	3.99	UTR3	8127675	8141135
ENSDART00000158425	ENSDARG00000104904	si:ch73-221f6.1	3.87	exonic	58601680	58606490		ENSDART00000152547	ENSDARG00000096583	AL928835.1	3.75	ncRNA_exonic	8507004	8510066
ENSDART00000152744	ENSDARG00000096528	si:ch73-236c18.9	3.58	UTR3	58608978	58613487		ENSDART00000114613	ENSDARG00000076176	ptcd1	3.11	exonic	8555323	8566567
ENSDART00000162460	ENSDARG00000104807	si:ch73-221f6.3	4.09	UTR3	58613972	58618868		ENSDART00000103644	ENSDARG00000007443	fbxl18	3.06	exonic	8638162	8646941
ENSDART00000167632	ENSDARG00000105176	zgc:174890	4.57	exonic	58620953	58622498		ENSDART00000103652	ENSDARG00000070543	grin2ab	4.05	UTR3	8763429	8928841
ENSDART00000158654	ENSDARG00000104783	si:ch73-221f6.4	4.44	exonic	58628165	58632064		ENSDART00000103652	ENSDARG00000070543	grin2ab	4.28	exonic	8763429	8928841
ENSDART00000158488	ENSDARG00000105295	LO017784.1	3.78	UTR5	58677434	58681545		ENSDART00000132910	ENSDARG00000093053	vap	3.2	UTR5	9113630	9115034
ENSDART00000170646	ENSDARG00000100264	thumpd1	3.81	UTR3	58981985	58985885		ENSDART00000143587	ENSDARG00000058475	ern2	3.07	exonic	9169807	9195760
ENSDART00000100195	ENSDARG00000090557	ENSDARG00000090557	3.33	UTR3	59067978	59072128		ENSDART00000166601	ENSDARG00000104203	ugt5b5	5.75	UTR3	9626277	9629724
ENSDART00000152747	ENSDARG00000096651	gpr108	3.77	UTR3	59142783	59151058		ENSDART00000080323	ENSDARG00000091916	ugt5b4	3.85	UTR3	9630996	9652696
ENSDART00000172464	ENSDARG00000102091	CABZ01052576.1	3.58	exonic	59328030	59335940		ENSDART00000126996	ENSDARG00000099276	ugt5b2	4.02	UTR3	9635978	9652725
ENSDART00000166354	ENSDARG00000099880	sp6	3.41	UTR3	59533317	59539898		ENSDART00000080323	ENSDARG00000091916	ugt5b4	3.43	UTR5	9630996	9652696
ENSDART00000168091	ENSDARG00000102746	tmem39a	3.54	UTR3	39313	44565		ENSDART00000016750	ENSDARG00000101495	ugt5b2	3.49	UTR5	9629161	9652547
ENSDART00000060971	ENSDARG00000041592	dcun1d2b	3.27	UTR5	208181	214911		ENSDART00000040502	ENSDARG00000070504	trpc5a	5.8	UTR3	10486093	10620459
ENSDART00000092524	ENSDARG00000063371	rasa3	3.16	UTR3	357518	411331		ENSDART00000091205	ENSDARG00000062854	sdk1b	4	exonic	11124746	11519934
ENSDART00000144406	ENSDARG00000023678	ercc5	3.47	UTR3	474085	494280		ENSDART00000090689	ENSDARG00000062585	brat1	3.83	UTR3	11670879	11689525
ENSDART00000144606	ENSDARG00000041575	trmt10c	3.07	UTR3	508885	513786		ENSDART00000033361	ENSDARG00000007678	ttyh3b	3.25	UTR3	11781544	11850353
ENSDART00000184316	ENSDARG00000113329	CU571081.1	3.52	exonic	552275	558260		ENSDART00000127838	ENSDARG00000089805	pcdh18a	3.43	UTR3	13260809	13271569
ENSDART00000160564	ENSDARG00000103783	cyyr1	3.07	UTR5	658405	669717		ENSDART00000011414	ENSDARG00000079626	elf2b	3.24	UTR5	13957235	13989643
ENSDART00000165894	ENSDARG00000103519	adamts1	3.38	exonic	673163	681116		ENSDART00000090025	ENSDARG00000062341	wfs1a	3.73	exonic	14313850	14332283
ENSDART00000165894	ENSDARG00000103519	adamts1	3.49	exonic	673163	681116		ENSDART00000057044	ENSDARG00000109597	si:dkey-194g4.1	3.55	UTR3	14497458	14506759
ENSDART00000161072	ENSDARG00000100307	adamts5	3.98	exonic	691738	714626		ENSDART00000180678	ENSDARG00000110922	CR847936.6	7.08	exonic	14522913	14533611
ENSDART00000152555	ENSDARG00000070579	ggact.3	3.65	UTR5	2446996	2453185		ENSDART00000013024	ENSDARG00000007356	fgf20a	3.26	UTR3	16393077	16394814
ENSDART00000040368	ENSDARG00000030350	mnx2b	4.03	UTR3	5449777	5455502		ENSDART00000169081	ENSDARG00000070412	mtmr7b	3.22	UTR3	16484211	16507812
ENSDART00000150863	ENSDARG00000096546	nrp2a	4.53	UTR3	5606460	5746030		ENSDART00000041215	ENSDARG00000003046	sorbs2a	3.01	exonic	17747656	17803614
ENSDART00000150863	ENSDARG00000096546	nrp2a	3.55	UTR3	5606460	5746030		ENSDART00000054674	ENSDARG00000037545	mtnr1aa	4.77	UTR3	18251335	18336878
ENSDART00000150863	ENSDARG00000096546	nrp2a	3.04	UTR5	5606460	5746030		ENSDART00000133194	ENSDARG00000062081	tbc1d1	3.57	UTR3	18642117	18772311
ENSDART00000109356	ENSDARG00000073857	klf7a	3.5	UTR3	6403551	6494384		ENSDART00000135552	ENSDARG00000061985	rbm47	3.89	UTR3	19353048	19402815
ENSDART00000085203	ENSDARG00000074050	efnb2b	4.42	UTR3	7632119	7659870		ENSDART00000005733	ENSDARG00000008068	tma16	3.34	UTR3	19759370	19764038
ENSDART00000085203	ENSDARG00000074050	efnb2b	3.22	UTR5	7632119	7659870		ENSDART00000146084	ENSDARG00000041776	ndst3	3.93	UTR5	20147222	20273227
ENSDART00000013264	ENSDARG00000018319	arglu1b	3.19	UTR5	7662091	7673376		ENSDART00000124770	ENSDARG00000037455	ugt8	3.38	UTR3	20556067	20593778
ENSDART00000110154	ENSDARG00000079779	radil	3.12	exonic	7847787	7894255		ENSDART00000124770	ENSDARG00000037455	ugt8	3.23	UTR5	20556067	20593778
ENSDART00000110154	ENSDARG00000079779	radil	3.43	UTR5	7847787	7894255		ENSDART00000054472	ENSDARG00000037429	tll1	4.56	UTR3	20733102	20826023
ENSDART00000161938	ENSDARG00000100166	si:dkeyp-9d4.3	3.08	UTR3	8022320	8101495		ENSDART00000087670	ENSDARG00000061459	si:dkey-253i9.4	3.19	UTR3	21135012	21204114
ENSDART00000091508	ENSDARG00000062929	ENSDARG00000062929	4.05	UTR3	8127675	8141135		ENSDART00000129066	ENSDARG00000055443	zcchc7	3.36	UTR3	21610471	21714025
ENSDART00000091508	ENSDARG00000062929	ENSDARG00000062929	3.03	exonic	8127675	8141135		ENSDART00000074678	ENSDARG00000052764	chrnb3a	4.22	exonic	22388799	22412042
ENSDART00000152547	ENSDARG00000096583	AL928835.1	4.03	ncRNA_exonic	8507004	8510066		ENSDART00000031546	ENSDARG00000055559	chrna6	3.16	UTR3	22481723	22512136
ENSDART00000114613	ENSDARG00000076176	ptcd1	3.13	exonic	8555323	8566567		ENSDART00000142524	ENSDARG00000115778	chrnb5a	5.23	exonic	22542457	22594338
ENSDART00000103644	ENSDARG00000007443	fbxl18	3.82	UTR3	8638162	8646941		ENSDART00000187834	ENSDARG00000115778	chrnb5a	3.84	UTR5	22542457	22594338
ENSDART00000103652	ENSDARG00000070543	grin2ab	6.14	UTR3	8763429	8928841		ENSDART00000128918	ENSDARG00000091660	fgfbp1b	3.95	UTR3	22677429	22678471
ENSDART00000103652	ENSDARG00000070543	grin2ab	4.02	exonic	8763429	8928841		ENSDART00000086867	ENSDARG00000061143	tapt1b	4.08	UTR3	22770255	22803147
ENSDART00000163624	ENSDARG00000088975	si:ch211-14k19.8	3.15	exonic	9100447	9114936		ENSDART00000086797	ENSDARG00000061121	adgrl3.1	3.65	exonic	22943551	23157583
ENSDART00000132910	ENSDARG00000093053	vap	3.7	UTR5	9113630	9115034		ENSDART00000086797	ENSDARG00000061121	adgrl3.1	3.22	exonic	22943551	23157583
ENSDART00000143587	ENSDARG00000058475	ern2	3.83	exonic	9169807	9195760		ENSDART00000145942	ENSDARG00000055099	fam184b	3.54	UTR3	23506525	23557877
ENSDART00000166601	ENSDARG00000104203	ugt5b5	6.27	UTR3	9626277	9629724		ENSDART00000102522	ENSDARG00000037309	gatb	3.42	UTR5	24520503	24558838
ENSDART00000080323	ENSDARG00000091916	ugt5b4	4.38	UTR3	9630996	9652696		ENSDART00000132355	ENSDARG00000060994	fbxw7	4.73	UTR3	24870661	25144439
ENSDART00000126996	ENSDARG00000099276	ugt5b2	4.52	UTR3	9635978	9652725		ENSDART00000050445	ENSDARG00000031817	trim2a	4.12	exonic	25322445	25370281
ENSDART00000123773	ENSDARG00000104995	ugt5b1	3.74	UTR3	9645275	9652725		ENSDART00000111686	ENSDARG00000074812	fhdc1	3.39	exonic	25399514	25438934
ENSDART00000123773	ENSDARG00000104995	ugt5b1	3.92	UTR3	9645275	9652725		ENSDART00000111686	ENSDARG00000074812	fhdc1	3.78	UTR5	25399514	25438934
ENSDART00000142906	ENSDARG00000070490	si:dkeyp-75b4.7	5.8	UTR3	9972565	9980810		ENSDART00000102498	ENSDARG00000070050	sfrp2	3.06	UTR3	25491324	25496133
ENSDART00000033118	ENSDARG00000020741	fga	3.14	UTR3	10063501	10071539		ENSDART00000133937	ENSDARG00000037276	map9	3.69	UTR3	25737767	25749888
ENSDART00000040502	ENSDARG00000070504	trpc5a	4.93	UTR3	10486093	10620459		ENSDART00000109714	ENSDARG00000076499	usp53b	3.14	UTR5	25886437	25911901
ENSDART00000091205	ENSDARG00000062854	sdk1b	3.96	exonic	11124746	11519934		ENSDART00000134192	ENSDARG00000077157	synpo2b	3.39	UTR5	25959084	25966411
ENSDART00000090689	ENSDARG00000062585	brat1	4.39	UTR3	11670879	11689525		ENSDART00000076120	ENSDARG00000053995	gpank1	3.6	UTR3	26036123	26045584
ENSDART00000033361	ENSDARG00000007678	ttyh3b	3.35	UTR3	11781544	11850353		ENSDART00000076120	ENSDARG00000053995	gpank1	3.13	UTR5	26036123	26045584
ENSDART00000127838	ENSDARG00000089805	pcdh18a	3.27	UTR3	13260809	13271569		ENSDART00000112899	ENSDARG00000077817	cxxc4	3.85	exonic	26250729	26294995
ENSDART00000011414	ENSDARG00000079626	elf2b	3.18	UTR5	13957235	13989643		ENSDART00000125690	ENSDARG00000091678	ints12	3.01	UTR3	26438597	26444075
ENSDART00000090025	ENSDARG00000062341	wfs1a	3.94	exonic	14313850	14332283		ENSDART00000147414	ENSDARG00000033345	cntln	3.19	exonic	26821963	27014935
ENSDART00000057044	ENSDARG00000109597	si:dkey-194g4.1	4	UTR3	14497458	14506759		ENSDART00000191210	ENSDARG00000112052	FO907124.1	8	UTR3	28594809	28607353
ENSDART00000180678	ENSDARG00000110922	CR847936.6	3.05	exonic	14522913	14533611		ENSDART00000191210	ENSDARG00000112052	FO907124.1	6.2	UTR3	28594809	28607353
ENSDART00000194150	ENSDARG00000117428	CR848833.1	3.37	ncRNA_exonic	15355857	15498152		ENSDART00000053933	ENSDARG00000053496	gemin8	3.11	UTR3	29058268	29061327
ENSDART00000013024	ENSDARG00000007356	fgf20a	3.08	UTR3	16393077	16394814		ENSDART00000086935	ENSDARG00000055839	march4l	3.68	exonic	29954690	30039332
ENSDART00000013024	ENSDARG00000007356	fgf20a	3.03	UTR5	16393077	16394814		ENSDART00000125759	ENSDARG00000091513	ENSDARG00000091513	3.81	UTR3	30343714	30366824
ENSDART00000169081	ENSDARG00000070412	mtmr7b	3.33	UTR3	16484211	16507812		ENSDART00000144297	ENSDARG00000093065	ubac2	3.31	UTR3	30539971	30568225
ENSDART00000142689	ENSDARG00000092600	si:dkey-256e7.5	4.31	UTR5	17652388	17675037		ENSDART00000085370	ENSDARG00000069953	kcnq5b	4.03	UTR3	31134942	31350148
ENSDART00000054674	ENSDARG00000037545	mtnr1aa	8.45	UTR3	18251335	18336878		ENSDART00000087115	ENSDARG00000078902	rims1b	3.19	exonic	31374751	31505144
ENSDART00000133194	ENSDARG00000062081	tbc1d1	3.66	UTR3	18642117	18772311		ENSDART00000007770	ENSDARG00000018611	lbx1b	3.49	UTR3	31531990	31534089
ENSDART00000135552	ENSDARG00000061985	rbm47	4.15	UTR3	19353048	19402815		ENSDART00000112639	ENSDARG00000069834	pnpla4	3.09	UTR3	32097179	32111924
ENSDART00000005733	ENSDARG00000008068	tma16	3.31	UTR3	19759370	19764038		ENSDART00000075632	ENSDARG00000053586	creb1a	3.18	UTR3	33547532	33557915
ENSDART00000146084	ENSDARG00000041776	ndst3	3.88	UTR5	20147222	20273227		ENSDART00000015547	ENSDARG00000003701	cldng	3.52	UTR3	33645044	33647169
ENSDART00000124770	ENSDARG00000037455	ugt8	3.57	UTR3	20556067	20593778		ENSDART00000157471	ENSDARG00000015506	pibf1	3.13	UTR3	34593490	34685007
ENSDART00000124770	ENSDARG00000037455	ugt8	3.53	UTR5	20556067	20593778		ENSDART00000142154	ENSDARG00000074677	frem3	3.44	UTR3	35614089	35653560
ENSDART00000054472	ENSDARG00000037429	tll1	4.42	UTR3	20733102	20826023		ENSDART00000037516	ENSDARG00000076171	znf827	3.52	UTR3	36017867	36152131
ENSDART00000054472	ENSDARG00000037429	tll1	3.11	UTR5	20733102	20826023		ENSDART00000160637	ENSDARG00000102082	nr3c2	4.49	UTR3	36935154	37087966
ENSDART00000087670	ENSDARG00000061459	si:dkey-253i9.4	3.29	UTR3	21135012	21204114		ENSDART00000113542	ENSDARG00000074501	tnip2	3.81	UTR3	37372919	37377509
ENSDART00000129066	ENSDARG00000055443	zcchc7	3.51	UTR3	21610471	21714025		ENSDART00000020409	ENSDARG00000008305	hand2	3.77	UTR3	38193147	38195012
ENSDART00000129066	ENSDARG00000055443	zcchc7	3.13	UTR5	21610471	21714025		ENSDART00000009777	ENSDARG00000011066	glra3	4.25	UTR3	38416106	38538284
ENSDART00000176849	ENSDARG00000087224	si:ch73-380n15.2	3.05	exonic	22236489	22370660		ENSDART00000101489	ENSDARG00000069640	vegfc	4.44	UTR3	38850830	38908197
ENSDART00000074678	ENSDARG00000052764	chrnb3a	3.64	UTR3	22388799	22412042		ENSDART00000101489	ENSDARG00000069640	vegfc	4.34	UTR5	38850830	38908197
ENSDART00000031546	ENSDARG00000055559	chrna6	4	UTR3	22481723	22512136		ENSDART00000181680	ENSDARG00000070162	stox2a	3.22	UTR3	39898327	39977551
ENSDART00000142524	ENSDARG00000115778	chrnb5a	4.86	exonic	22542457	22594338		ENSDART00000139354	ENSDARG00000070162	stox2a	3.84	exonic	39898327	39977551
ENSDART00000128918	ENSDARG00000091660	fgfbp1b	4.32	UTR3	22677429	22678471		ENSDART00000135647	ENSDARG00000079631	si:ch211-113e8.10	3.55	UTR3	40116572	40140424
ENSDART00000134719	ENSDARG00000034007	prom1b	4.08	UTR5	22712931	22757145		ENSDART00000146680	ENSDARG00000078251	ENSDARG00000078251	4.06	UTR3	40210840	40227166
ENSDART00000086867	ENSDARG00000061143	tapt1b	3.93	UTR3	22770255	22803147		ENSDART00000144135	ENSDARG00000079552	maml3	4.48	UTR3	40336160	40519340
ENSDART00000086797	ENSDARG00000061121	adgrl3.1	3.76	exonic	22943551	23157583		ENSDART00000114659	ENSDARG00000079552	maml3	3.71	exonic	40336160	40519340
ENSDART00000086797	ENSDARG00000061121	adgrl3.1	3.64	exonic	22943551	23157583		ENSDART00000101671	ENSDARG00000009315	clgn	3.04	UTR3	40572757	40608392
ENSDART00000145942	ENSDARG00000055099	fam184b	3.43	UTR3	23506525	23557877		ENSDART00000093269	ENSDARG00000052900	zgc:153642	3.96	exonic	40733921	40735381
ENSDART00000134860	ENSDARG00000070098	lcorl	3.18	UTR3	23573224	23596391		ENSDART00000027463	ENSDARG00000007941	hmx4	3.39	UTR3	40909750	40911332
ENSDART00000102600	ENSDARG00000070098	lcorl	3.06	exonic	23573224	23596391		ENSDART00000113087	ENSDARG00000095651	hmx1	3.59	UTR3	40912613	40914752
ENSDART00000102522	ENSDARG00000037309	gatb	3.58	UTR5	24520503	24558838		ENSDART00000113087	ENSDARG00000095651	hmx1	3.03	exonic	40912613	40914752
ENSDART00000132355	ENSDARG00000060994	fbxw7	4.74	UTR3	24870661	25144439		ENSDART00000113087	ENSDARG00000095651	hmx1	3.28	exonic	40912613	40914752
ENSDART00000050445	ENSDARG00000031817	trim2a	4.04	exonic	25322445	25370281		ENSDART00000101562	ENSDARG00000069669	adra2c	5.43	UTR3	40992682	40994259
ENSDART00000111686	ENSDARG00000074812	fhdc1	3.74	exonic	25399514	25438934		ENSDART00000101562	ENSDARG00000069669	adra2c	4.12	UTR5	40992682	40994259
ENSDART00000111686	ENSDARG00000074812	fhdc1	4.07	UTR5	25399514	25438934		ENSDART00000022546	ENSDARG00000036774	rgs12b	3.3	exonic	41201586	41287914
ENSDART00000102498	ENSDARG00000070050	sfrp2	3.09	UTR3	25491324	25496133		ENSDART00000074777	ENSDARG00000052866	htt	3.69	UTR3	41293964	41374117
ENSDART00000135763	ENSDARG00000037286	si:dkey-30k22.7	3.09	exonic	25624758	25648568		ENSDART00000014678	ENSDARG00000024101	adra1d	3.32	UTR3	41957210	41982582
ENSDART00000133937	ENSDARG00000037276	map9	3.08	UTR3	25737767	25749888		ENSDART00000014678	ENSDARG00000024101	adra1d	3.84	UTR3	41957210	41982582
ENSDART00000109714	ENSDARG00000076499	usp53b	3.36	UTR5	25886437	25911901		ENSDART00000014678	ENSDARG00000024101	adra1d	3.28	exonic	41957210	41982582
ENSDART00000134192	ENSDARG00000077157	synpo2b	3.54	UTR5	25959084	25966411		ENSDART00000133917	ENSDARG00000052713	lrrtm1	4.7	UTR3	42776553	42779075
ENSDART00000076120	ENSDARG00000053995	gpank1	3.84	UTR3	26036123	26045584		ENSDART00000148932	ENSDARG00000052019	si:ch73-109d9.1	3.55	exonic	44011472	44025066
ENSDART00000076120	ENSDARG00000053995	gpank1	3.1	UTR5	26036123	26045584		ENSDART00000160276	ENSDARG00000101106	si:ch73-109d9.3	3.28	UTR3	44027611	44037843
ENSDART00000112899	ENSDARG00000077817	cxxc4	4.45	exonic	26250729	26294995		ENSDART00000073746	ENSDARG00000103871	si:ch73-109d9.2	3.75	UTR3	44040211	44048798
ENSDART00000125690	ENSDARG00000091678	ints12	3.09	UTR3	26438597	26444075		ENSDART00000144511	ENSDARG00000094678	si:dkey-9i23.6	3.69	UTR3	44784793	44796531
ENSDART00000191210	ENSDARG00000112052	FO907124.1	7.15	UTR3	28594809	28607353		ENSDART00000186188	ENSDARG00000051970	smu1b	3.31	UTR3	45012391	45042210
ENSDART00000086935	ENSDARG00000055839	march4l	4.35	UTR3	29954690	30039332		ENSDART00000143664	ENSDARG00000030376	grin2bb	5.11	UTR3	45372562	45553602
ENSDART00000086935	ENSDARG00000055839	march4l	4.63	exonic	29954690	30039332		ENSDART00000143664	ENSDARG00000030376	grin2bb	5.58	exonic	45372562	45553602
ENSDART00000125759	ENSDARG00000091513	ENSDARG00000091513	3.85	UTR3	30343714	30366824		ENSDART00000143664	ENSDARG00000030376	grin2bb	5.13	exonic	45372562	45553602
ENSDART00000144297	ENSDARG00000093065	ubac2	3.64	UTR3	30539971	30568225		ENSDART00000044057	ENSDARG00000030656	sept3	3.07	UTR5	45616067	45636362
ENSDART00000008469	ENSDARG00000017174	dlx2b	3.12	UTR3	30977936	30979707		ENSDART00000139219	ENSDARG00000010773	pnpla6	3.67	exonic	45866692	45920632
ENSDART00000132466	ENSDARG00000074575	ppp1r9alb	3.18	exonic	31071708	31105376		ENSDART00000178072	ENSDARG00000070858	si:busm1-105l16.2	3.79	UTR3	46500436	46505310
ENSDART00000085370	ENSDARG00000069953	kcnq5b	3.79	UTR3	31134942	31350148		ENSDART00000053232	ENSDARG00000036650	cdadc1	3.31	exonic	46617006	46632966
ENSDART00000087115	ENSDARG00000078902	rims1b	3.24	exonic	31374751	31505144		ENSDART00000074519	ENSDARG00000052641	kpna3	3.36	UTR3	46666696	46706639
ENSDART00000087115	ENSDARG00000078902	rims1b	3.19	exonic	31374751	31505144		ENSDART00000142406	ENSDARG00000094160	si:ch73-160h15.3	3.38	UTR3	46830809	46832880
ENSDART00000007770	ENSDARG00000018611	lbx1b	3.4	UTR3	31531990	31534089		ENSDART00000129072	ENSDARG00000089853	si:dkey-22n8.3	3.03	UTR5	46985884	46989650
ENSDART00000075632	ENSDARG00000053586	creb1a	3.02	UTR3	33547532	33557915		ENSDART00000053157	ENSDARG00000036592	setd4	3.18	exonic	47106268	47114319
ENSDART00000015547	ENSDARG00000003701	cldng	4.57	UTR3	33645044	33647169		ENSDART00000101079	ENSDARG00000069438	neurl1aa	3.47	UTR3	47701924	47771742
ENSDART00000157471	ENSDARG00000015506	pibf1	3.52	UTR3	34593490	34685007		ENSDART00000137357	ENSDARG00000022891	zgc:175214	3.55	UTR5	49481203	49498116
ENSDART00000142154	ENSDARG00000074677	frem3	3.57	UTR3	35614089	35653560		ENSDART00000138301	ENSDARG00000052520	sgms2a	3.73	UTR5	49933652	49950643
ENSDART00000037516	ENSDARG00000076171	znf827	3.64	UTR3	36017867	36152131		ENSDART00000114098	ENSDARG00000076420	dkk2	4.09	UTR3	50392716	50438247
ENSDART00000053369	ENSDARG00000036755	prmt9	3.41	UTR3	36746078	36772147		ENSDART00000132779	ENSDARG00000075043	si:dkeyp-123h10.2	3.68	UTR5	50847783	50859054
ENSDART00000160637	ENSDARG00000102082	nr3c2	4.33	UTR3	36935154	37087966		ENSDART00000047851	ENSDARG00000030289	jag1a	3.55	exonic	51104984	51157660
ENSDART00000113542	ENSDARG00000074501	tnip2	4.03	UTR3	37372919	37377509		ENSDART00000146612	ENSDARG00000008740	esf1	3.38	UTR3	51202984	51219965
ENSDART00000020409	ENSDARG00000008305	hand2	3.87	UTR3	38193147	38195012		ENSDART00000146612	ENSDARG00000008740	esf1	3.23	UTR5	51202984	51219965
ENSDART00000009777	ENSDARG00000011066	glra3	4.11	UTR3	38416106	38538284		ENSDART00000074284	ENSDARG00000052435	spred2a	3.63	exonic	51444549	51474974
ENSDART00000101489	ENSDARG00000069640	vegfc	4.52	UTR3	38850830	38908197		ENSDART00000074284	ENSDARG00000052435	spred2a	4.61	exonic	51444549	51474974
ENSDART00000101489	ENSDARG00000069640	vegfc	3.89	UTR5	38850830	38908197		ENSDART00000129052	ENSDARG00000086184	ENSDARG00000086184	4.14	UTR3	51608742	51615475
ENSDART00000181675	ENSDARG00000024828	tmem134	3.28	UTR3	39878634	39895918		ENSDART00000109640	ENSDARG00000074378	junba	3.32	exonic	51732979	51734535
ENSDART00000181680	ENSDARG00000070162	stox2a	3.8	UTR3	39898327	39977551		ENSDART00000132638	ENSDARG00000059948	si:dkey-121b10.7	4.26	exonic	52264131	52292235
ENSDART00000139354	ENSDARG00000070162	stox2a	4.05	exonic	39898327	39977551		ENSDART00000083836	ENSDARG00000059908	si:ch211-217k17.7	3.17	UTR3	52452010	52461322
ENSDART00000160066	ENSDARG00000104907	ing2	3.32	UTR3	39981451	39983730		ENSDART00000004233	ENSDARG00000005525	acy3.2	3.48	UTR3	52489962	52498146
ENSDART00000135647	ENSDARG00000079631	si:ch211-113e8.10	3.73	UTR3	40116572	40140424		ENSDART00000074221	ENSDARG00000052376	b3gnt2a	5.65	UTR3	53475074	53476758
ENSDART00000146680	ENSDARG00000078251	ENSDARG00000078251	4.38	UTR3	40210840	40227166		ENSDART00000166852	ENSDARG00000102252	ENSDARG00000102252	3.82	exonic	53568296	53625142
ENSDART00000144135	ENSDARG00000079552	maml3	4.49	UTR3	40336160	40519340		ENSDART00000127216	ENSDARG00000089742	fam161a	3.67	exonic	53686995	53700392
ENSDART00000114659	ENSDARG00000079552	maml3	3.76	exonic	40336160	40519340		ENSDART00000032552	ENSDARG00000025808	taf5l	4.32	UTR3	53911834	53918839
ENSDART00000101671	ENSDARG00000009315	clgn	3.25	UTR3	40572757	40608392		ENSDART00000003097	ENSDARG00000005626	ENSDARG00000005626	3.56	UTR3	53980120	53988017
ENSDART00000027463	ENSDARG00000007941	hmx4	3.89	UTR3	40909750	40911332		ENSDART00000062941	ENSDARG00000042881	nthl1	3.32	UTR5	54178703	54191626
ENSDART00000113087	ENSDARG00000095651	hmx1	4.48	UTR3	40912613	40914752		ENSDART00000039911	ENSDARG00000030417	pkd1a	3.9	exonic	54282042	54425791
ENSDART00000101562	ENSDARG00000069669	adra2c	3.38	UTR3	40992682	40994259		ENSDART00000038330	ENSDARG00000026489	khsrp	3.61	UTR3	54960189	54972236
ENSDART00000101562	ENSDARG00000069669	adra2c	3.94	UTR5	40992682	40994259		ENSDART00000152666	ENSDARG00000005690	slc25a23a	3.14	UTR3	54974191	54997746
ENSDART00000125988	ENSDARG00000036774	rgs12b	3.31	UTR3	41201586	41287914		ENSDART00000170001	ENSDARG00000102960	vps54	3.53	UTR3	55006945	55044371
ENSDART00000074777	ENSDARG00000052866	htt	3.56	UTR3	41293964	41374117		ENSDART00000161029	ENSDARG00000102960	vps54	3.68	UTR3	55006945	55044371
ENSDART00000014678	ENSDARG00000024101	adra1d	3.97	UTR3	41957210	41982582		ENSDART00000152143	ENSDARG00000091592	peli1a	4.62	UTR3	55044658	55068941
ENSDART00000133917	ENSDARG00000052713	lrrtm1	4.7	UTR3	42776553	42779075		ENSDART00000133915	ENSDARG00000093412	sertad2a	3.87	UTR5	55112801	55118745
ENSDART00000074600	ENSDARG00000052700	ENSDARG00000052700	4.42	UTR3	43695033	43727613		ENSDART00000100619	ENSDARG00000019765	zgc:158803	3.01	UTR3	55169130	55183088
ENSDART00000148932	ENSDARG00000052019	si:ch73-109d9.1	3.77	UTR3	44011472	44025066		ENSDART00000098615	ENSDARG00000068255	nanos3	3.47	UTR3	55247370	55248496
ENSDART00000160276	ENSDARG00000101106	si:ch73-109d9.3	3.11	UTR3	44027611	44037843		ENSDART00000137909	ENSDARG00000079062	samd1b	3.56	UTR3	55817653	55840105
ENSDART00000073746	ENSDARG00000103871	si:ch73-109d9.2	4.11	UTR3	44040211	44048798		ENSDART00000142505	ENSDARG00000078503	si:dkey-76b14.2	3.87	UTR3	56188094	56213860
ENSDART00000144511	ENSDARG00000094678	si:dkey-9i23.6	4.05	UTR3	44784793	44796531		ENSDART00000021878	ENSDARG00000036272	gcgrb	5.33	UTR3	56344651	56363108
ENSDART00000186188	ENSDARG00000051970	smu1b	3.36	UTR3	45012391	45042210		ENSDART00000188760	ENSDARG00000116928	CABZ01059408.1	4.16	exonic	56553900	56556326
ENSDART00000143664	ENSDARG00000030376	grin2bb	5.09	UTR3	45372562	45553602		ENSDART00000133693	ENSDARG00000093082	LO018605.1	3.18	exonic	56595955	56596701
ENSDART00000143664	ENSDARG00000030376	grin2bb	5.02	exonic	45372562	45553602		ENSDART00000194421	ENSDARG00000117512	LO018605.3	4.21	ncRNA_exonic	56671781	56693370
ENSDART00000143664	ENSDARG00000030376	grin2bb	4.19	exonic	45372562	45553602		ENSDART00000063774	ENSDARG00000054649	rac1l	3.73	UTR3	57170145	57172294
ENSDART00000135089	ENSDARG00000069619	atf7ip	3.08	UTR5	45570059	45616470		ENSDART00000081122	ENSDARG00000058270	ENSDARG00000058270	3.29	UTR3	58013076	58036509
ENSDART00000139219	ENSDARG00000010773	pnpla6	3.74	exonic	45866692	45920632		ENSDART00000141143	ENSDARG00000093157	si:ch73-236c18.8	3.29	UTR3	58593247	58601636
ENSDART00000178072	ENSDARG00000070858	si:busm1-105l16.2	3.48	UTR3	46500436	46505310		ENSDART00000162466	ENSDARG00000099635	akap8l	3.53	UTR3	59218067	59237167
ENSDART00000053232	ENSDARG00000036650	cdadc1	3.29	exonic	46617006	46632966		ENSDART00000168919	ENSDARG00000102825	olfm2b	4.43	UTR3	59244159	59251874
ENSDART00000074519	ENSDARG00000052641	kpna3	3.52	UTR3	46666696	46706639		ENSDART00000159419	ENSDARG00000101291	txndc11	3.4	UTR3	59304096	59313486
ENSDART00000142406	ENSDARG00000094160	si:ch73-160h15.3	3.17	UTR3	46830809	46832880		ENSDART00000194029	ENSDARG00000117555	FP236157.6	3.32	ncRNA_exonic	59430489	59434221
ENSDART00000115081	ENSDARG00000036549	agpat3	3.11	UTR3	46837849	46875493		ENSDART00000168438	ENSDARG00000102872	FP236157.2	3.69	ncRNA_exonic	59542001	59542908
ENSDART00000129072	ENSDARG00000089853	si:dkey-22n8.3	3.46	UTR5	46985884	46989650		ENSDART00000167087	ENSDARG00000101364	wfikkn1	4.43	UTR3	59569516	59571785
ENSDART00000101104	ENSDARG00000069450	gja5b	4.73	UTR3	47414734	47431453		ENSDART00000149391	ENSDARG00000038667	fggy	3.26	UTR3	111919	115367
ENSDART00000101079	ENSDARG00000069438	neurl1aa	3.44	UTR3	47701924	47771742		ENSDART00000182262	ENSDARG00000110206	CABZ01085887.1	3.43	exonic	243778	250511
ENSDART00000137357	ENSDARG00000022891	zgc:175214	3.5	UTR5	49481203	49498116		ENSDART00000156019	ENSDARG00000078694	phlpp1	3.03	UTR3	258698	283376
ENSDART00000114098	ENSDARG00000076420	dkk2	3.92	UTR3	50392716	50438247		ENSDART00000157246	ENSDARG00000089940	znf1008	4.11	UTR3	301898	306761
ENSDART00000163939	ENSDARG00000100792	zgc:154142	3.58	UTR3	50794669	50838160		ENSDART00000155595	ENSDARG00000097244	zgc:174263	3.69	UTR3	327081	334415
ENSDART00000132779	ENSDARG00000075043	si:dkeyp-123h10.2	3.82	UTR5	50847783	50859054		ENSDART00000111746	ENSDARG00000087839	si:dkey-33c14.6	4.51	UTR3	366429	369659
ENSDART00000035150	ENSDARG00000024933	spast	3.04	UTR3	51021279	51038885		ENSDART00000137477	ENSDARG00000008906	si:ch211-241e1.5	4.02	UTR3	935952	942319
ENSDART00000047851	ENSDARG00000030289	jag1a	3.67	exonic	51104984	51157660		ENSDART00000134656	ENSDARG00000095614	cacna1eb	4.81	exonic	1001560	1117886
ENSDART00000146612	ENSDARG00000008740	esf1	3.66	UTR3	51202984	51219965		ENSDART00000134656	ENSDARG00000095614	cacna1eb	4.05	UTR3	1001560	1117886
ENSDART00000146612	ENSDARG00000008740	esf1	3.19	UTR5	51202984	51219965		ENSDART00000086761	ENSDARG00000111712	adgrl2b.1	4.37	exonic	1714640	1814893
ENSDART00000074284	ENSDARG00000052435	spred2a	3.97	exonic	51444549	51474974		ENSDART00000109668	ENSDARG00000077130	bcl10	3.26	UTR3	1945211	1954204
ENSDART00000074284	ENSDARG00000052435	spred2a	4.94	exonic	51444549	51474974		ENSDART00000130349	ENSDARG00000063437	wnt9a	3.61	exonic	3201345	3271007
ENSDART00000129052	ENSDARG00000086184	ENSDARG00000086184	3.74	UTR3	51608742	51615475		ENSDART00000125967	ENSDARG00000086314	ENSDARG00000086314	4.7	exonic	3428357	3429454
ENSDART00000109640	ENSDARG00000074378	junba	3.36	exonic	51732979	51734535		ENSDART00000125967	ENSDARG00000086314	ENSDARG00000086314	3.84	exonic	3428357	3429454
ENSDART00000132638	ENSDARG00000059948	si:dkey-121b10.7	4.37	exonic	52264131	52292235		ENSDART00000012143	ENSDARG00000097559	cyp8b3	7.53	UTR3	3468069	3470019
ENSDART00000083836	ENSDARG00000059908	si:ch211-217k17.7	3.21	UTR3	52452010	52461322		ENSDART00000109346	ENSDARG00000079730	fuz	3.62	UTR5	3516913	3519707
ENSDART00000004233	ENSDARG00000005525	acy3.2	3.98	UTR3	52489962	52498146		ENSDART00000147261	ENSDARG00000013847	egfra	3.89	UTR3	3696038	3820159
ENSDART00000074221	ENSDARG00000052376	b3gnt2a	3.77	UTR3	53475074	53476758		ENSDART00000157903	ENSDARG00000103589	gata6	3.68	UTR3	4207209	4217887
ENSDART00000074221	ENSDARG00000052376	b3gnt2a	3.91	exonic	53475074	53476758		ENSDART00000159525	ENSDARG00000099677	bambib	4.07	UTR3	4402765	4408818
ENSDART00000166852	ENSDARG00000102252	ENSDARG00000102252	3.83	exonic	53568296	53625142		ENSDART00000164626	ENSDARG00000104726	si:ch211-162e15.3	4.47	UTR3	4894873	4898291
ENSDART00000127216	ENSDARG00000089742	fam161a	3.09	exonic	53686995	53700392		ENSDART00000154167	ENSDARG00000070284	sft2d3	4.25	UTR3	5406236	5407872
ENSDART00000032552	ENSDARG00000025808	taf5l	4.64	UTR3	53911834	53918839		ENSDART00000111220	ENSDARG00000077690	mb21d2	3.32	UTR3	5563077	5581772
ENSDART00000039911	ENSDARG00000030417	pkd1a	3.15	exonic	54282042	54425791		ENSDART00000028390	ENSDARG00000027957	fgf12a	3.56	UTR5	5587495	5681658
ENSDART00000150362	ENSDARG00000096214	si:ch211-197k17.3	3.15	UTR3	54758575	54765262		ENSDART00000152866	ENSDARG00000096809	si:ch211-168b3.2	4.6	UTR3	5927255	5933351
ENSDART00000038330	ENSDARG00000026489	khsrp	3.63	UTR3	54960189	54972236		ENSDART00000058256	ENSDARG00000039828	zp3b	4.14	UTR3	6253246	6258796
ENSDART00000170001	ENSDARG00000102960	vps54	3.53	UTR3	55006945	55044371		ENSDART00000112227	ENSDARG00000075352	brinp3b	5.61	UTR3	6734108	6807174
ENSDART00000161029	ENSDARG00000102960	vps54	3.41	UTR3	55006945	55044371		ENSDART00000050597	ENSDARG00000029671	xpr1b	4.11	UTR3	6999369	7057330
ENSDART00000152143	ENSDARG00000091592	peli1a	3.85	UTR3	55044658	55068941		ENSDART00000138136	ENSDARG00000075007	chst2a	4.31	UTR3	8112449	8114608
ENSDART00000133915	ENSDARG00000093412	sertad2a	4.33	UTR5	55112801	55118745		ENSDART00000024677	ENSDARG00000012816	dipk2aa	3.81	UTR3	8261109	8312199
ENSDART00000098615	ENSDARG00000068255	nanos3	3.43	UTR3	55247370	55248496		ENSDART00000114471	ENSDARG00000077581	zzz3	3.34	UTR5	8778490	8842472
ENSDART00000137909	ENSDARG00000079062	samd1b	4.04	UTR3	55817653	55840105		ENSDART00000114471	ENSDARG00000077581	zzz3	3.07	UTR3	8778490	8842472
ENSDART00000142505	ENSDARG00000078503	si:dkey-76b14.2	5.03	UTR3	56188094	56213860		ENSDART00000056896	ENSDARG00000038978	dnajb4	3.38	UTR3	9552456	9560307
ENSDART00000021878	ENSDARG00000036272	gcgrb	3.39	UTR3	56344651	56363108		ENSDART00000011906	ENSDARG00000020981	slc35a3b	4.29	UTR3	9990491	10040264
ENSDART00000188760	ENSDARG00000116928	CABZ01059408.1	4.73	exonic	56553900	56556326		ENSDART00000063996	ENSDARG00000043581	gadd45aa	3.11	UTR3	10280645	10284572
ENSDART00000194271	ENSDARG00000117512	LO018605.3	3.09	ncRNA_exonic	56671781	56693370		ENSDART00000091570	ENSDARG00000062955	dipk1aa	3.54	UTR3	10642047	10687230
ENSDART00000081122	ENSDARG00000058270	ENSDARG00000058270	3.46	UTR3	58013076	58036509		ENSDART00000057268	ENSDARG00000039196	greb1l	3.08	UTR5	11685742	11833356
ENSDART00000141143	ENSDARG00000093157	si:ch73-236c18.8	3.37	UTR3	58593247	58601636		ENSDART00000057268	ENSDARG00000039196	greb1l	3.84	UTR3	11685742	11833356
ENSDART00000162466	ENSDARG00000099635	akap8l	3.58	UTR3	59218067	59237167		ENSDART00000091298	ENSDARG00000075673	arhgap21b	3.49	exonic	12302527	12406641
ENSDART00000162466	ENSDARG00000099635	akap8l	3.1	UTR5	59218067	59237167		ENSDART00000091298	ENSDARG00000075673	arhgap21b	3.53	exonic	12302527	12406641
ENSDART00000168919	ENSDARG00000102825	olfm2b	4.57	UTR3	59244159	59251874		ENSDART00000131780	ENSDARG00000075560	kmt2cb	3.02	exonic	12847602	13037544
ENSDART00000159419	ENSDARG00000101291	txndc11	3.42	UTR3	59304096	59313486		ENSDART00000016071	ENSDARG00000017748	arhgap29b	3.99	UTR3	15128027	15198117
ENSDART00000194029	ENSDARG00000117555	FP236157.6	3.32	ncRNA_exonic	59430489	59434221		ENSDART00000143912	ENSDARG00000039152	fbxo36b	4.35	UTR3	16482338	16485408
ENSDART00000167087	ENSDARG00000101364	wfikkn1	4.91	UTR3	59569516	59571785		ENSDART00000114980	ENSDARG00000079364	CR377211.1	4.69	exonic	16487443	16488660
ENSDART00000167087	ENSDARG00000101364	wfikkn1	3.38	exonic	59569516	59571785		ENSDART00000017852	ENSDARG00000009436	ubxn7	3.57	UTR3	16710883	16737363
ENSDART00000149391	ENSDARG00000038667	fggy	3.75	UTR3	111919	115367		ENSDART00000087107	ENSDARG00000006200	eif4g1a	3.39	UTR3	16798652	16842699
ENSDART00000113021	ENSDARG00000077839	dhx30	3.25	exonic	212059	232977		ENSDART00000126718	ENSDARG00000077022	fam131a	3.76	UTR3	16846772	16867937
ENSDART00000156019	ENSDARG00000078694	phlpp1	3.14	UTR3	258698	283376		ENSDART00000112131	ENSDARG00000079671	plppr4a	5.12	exonic	20331445	20371803
ENSDART00000157246	ENSDARG00000089940	znf1008	3.85	UTR3	301898	306761		ENSDART00000112131	ENSDARG00000079671	plppr4a	4.44	UTR3	20331445	20371803
ENSDART00000082083	ENSDARG00000074146	zgc:113452	3.17	UTR3	307665	316739		ENSDART00000155108	ENSDARG00000097187	si:ch211-153l6.6	3.35	UTR5	20430366	20443258
ENSDART00000155595	ENSDARG00000097244	zgc:174263	3.57	UTR3	327081	334415		ENSDART00000128505	ENSDARG00000021480	olfml2bb	3.06	exonic	20604775	20615639
ENSDART00000111746	ENSDARG00000087839	si:dkey-33c14.6	4.2	UTR3	366429	369659		ENSDART00000099913	ENSDARG00000024546	pla2g4aa	3.27	UTR3	20925899	20957362
ENSDART00000137477	ENSDARG00000008906	si:ch211-241e1.5	3.97	UTR3	935952	942319		ENSDART00000046127	ENSDARG00000028878	vipr1a	3.04	UTR3	21229909	21300115
ENSDART00000134656	ENSDARG00000095614	cacna1eb	4.87	UTR3	1001560	1117886		ENSDART00000141322	ENSDARG00000057751	zbtb47a	3.22	exonic	21309272	21321749
ENSDART00000086761	ENSDARG00000111712	adgrl2b.1	4.29	exonic	1714640	1814893		ENSDART00000080495	ENSDARG00000057751	zbtb47a	3.08	exonic	21309272	21321749
ENSDART00000161420	ENSDARG00000075899	ENSDARG00000075899	4.51	UTR3	1714734	1904551		ENSDART00000112014	ENSDARG00000078986	mplkip	3.18	UTR3	21605547	21607784
ENSDART00000109668	ENSDARG00000077130	bcl10	3.36	UTR3	1945211	1954204		ENSDART00000089822	ENSDARG00000062251	fbxl7	3.82	UTR3	21634128	21734733
ENSDART00000148460	ENSDARG00000022309	dspa	3.07	UTR3	2110271	2162791		ENSDART00000163172	ENSDARG00000099478	hs2st1a	3.02	UTR3	22363824	22398790
ENSDART00000130349	ENSDARG00000063437	wnt9a	3.9	exonic	3201345	3271007		ENSDART00000159638	ENSDARG00000103370	lrrc8da	3.21	exonic	22495274	22502251
ENSDART00000125967	ENSDARG00000086314	ENSDARG00000086314	4.72	exonic	3428357	3429454		ENSDART00000133222	ENSDARG00000093112	espnlb	3.58	exonic	22765492	22792460
ENSDART00000125967	ENSDARG00000086314	ENSDARG00000086314	4.21	exonic	3428357	3429454		ENSDART00000027782	ENSDARG00000011373	mknk2a	3.22	UTR3	23006792	23024952
ENSDART00000012143	ENSDARG00000097559	cyp8b3	5.91	exonic	3468069	3470019		ENSDART00000056921	ENSDARG00000005458	csnk1g2a	3.17	UTR5	23039041	23078748
ENSDART00000109346	ENSDARG00000079730	fuz	3.47	UTR5	3516913	3519707		ENSDART00000056921	ENSDARG00000005458	csnk1g2a	3.42	UTR3	23039041	23078748
ENSDART00000147261	ENSDARG00000013847	egfra	3.91	UTR3	3696038	3820159		ENSDART00000088867	ENSDARG00000061908	mfsd12a	3.46	UTR5	23081247	23103149
ENSDART00000158602,ENSDART00000163507,ENSDART00000165634	-	NA	3.13	upstream	-	-		ENSDART00000041877	ENSDARG00000031426	csrnp1a	3.75	UTR3	23790748	23805139
ENSDART00000157903	ENSDARG00000103589	gata6	4.09	UTR3	4207209	4217887		ENSDART00000024058	ENSDARG00000029881	kcnh2a	4.06	exonic	24080694	24168670
ENSDART00000159525	ENSDARG00000099677	bambib	4.2	UTR3	4402765	4408818		ENSDART00000181312	ENSDARG00000029881	kcnh2a	3.81	UTR3	24080694	24168670
ENSDART00000164626	ENSDARG00000104726	si:ch211-162e15.3	4.86	UTR3	4894873	4898291		ENSDART00000099546	ENSDARG00000068745	map4l	3.28	exonic	24177006	24252506
ENSDART00000108990	ENSDARG00000074403	pex5lb	3.46	exonic	5245692	5280718		ENSDART00000078972	ENSDARG00000056464	fitm1l	4.08	UTR3	24304854	24308682
ENSDART00000154167	ENSDARG00000070284	sft2d3	3.98	UTR3	5406236	5407872		ENSDART00000022379	ENSDARG00000003607	nr2f6a	4.14	UTR3	24374305	24386382
ENSDART00000111220	ENSDARG00000077690	mb21d2	3.59	UTR3	5563077	5581772		ENSDART00000144149	ENSDARG00000035859	angptl4	3.05	exonic	24536762	24542518
ENSDART00000028390	ENSDARG00000027957	fgf12a	4.17	UTR5	5587495	5681658		ENSDART00000144149	ENSDARG00000035859	angptl4	3.31	UTR3	24536762	24542518
ENSDART00000028390	ENSDARG00000027957	fgf12a	3.61	UTR3	5587495	5681658		ENSDART00000002096	ENSDARG00000013221	pde4ca	6.18	exonic	24781026	24866649
ENSDART00000152866	ENSDARG00000096809	si:ch211-168b3.2	3.76	UTR3	5927255	5933351		ENSDART00000002096	ENSDARG00000013221	pde4ca	4.35	exonic	24781026	24866649
ENSDART00000058256	ENSDARG00000039828	zp3b	5.57	UTR3	6253246	6258796		ENSDART00000021528	ENSDARG00000018616	agtr1a	4.48	exonic	24931677	24932753
ENSDART00000112227	ENSDARG00000075352	brinp3b	4.25	UTR3	6734108	6807174		ENSDART00000056801	ENSDARG00000038909	msl2a	3.59	UTR3	25124498	25129409
ENSDART00000050597	ENSDARG00000029671	xpr1b	4.24	UTR3	6999369	7057330		ENSDART00000089108	ENSDARG00000078179	fndc3ba	3.14	UTR3	25315591	25544850
ENSDART00000022963	ENSDARG00000013858	cdc14aa	3.11	exonic	7075220	7105532		ENSDART00000078639	ENSDARG00000056196	slc2a2	3.48	UTR3	25816843	25837986
ENSDART00000138136	ENSDARG00000075007	chst2a	4.28	UTR3	8112449	8114608		ENSDART00000137746	ENSDARG00000010816	slc7a14a	3.49	exonic	25860344	25990784
ENSDART00000024677	ENSDARG00000012816	dipk2aa	3.94	UTR3	8261109	8312199		ENSDART00000137746	ENSDARG00000010816	slc7a14a	3.83	UTR3	25860344	25990784
ENSDART00000114471	ENSDARG00000077581	zzz3	3.65	UTR5	8778490	8842472		ENSDART00000058111	ENSDARG00000005364	grin3ba	3.67	exonic	26060528	26156784
ENSDART00000056896	ENSDARG00000038978	dnajb4	3.24	UTR3	9552456	9560307		ENSDART00000058111	ENSDARG00000005364	grin3ba	3.82	exonic	26060528	26156784
ENSDART00000011906	ENSDARG00000020981	slc35a3b	4.07	UTR3	9990491	10040264		ENSDART00000058111	ENSDARG00000005364	grin3ba	4.9	exonic	26060528	26156784
ENSDART00000063996	ENSDARG00000043581	gadd45aa	3.16	UTR3	10280645	10284572		ENSDART00000058111	ENSDARG00000005364	grin3ba	3.68	UTR3	26060528	26156784
ENSDART00000091570	ENSDARG00000062955	dipk1aa	3.95	UTR3	10642047	10687230		ENSDART00000024662	ENSDARG00000010144	plppr3a	3.92	UTR3	26179096	26209425
ENSDART00000057268	ENSDARG00000039196	greb1l	3.24	UTR5	11685742	11833356		ENSDART00000040278	ENSDARG00000031372	efna2a	3.03	UTR5	26303627	26444503
ENSDART00000057268	ENSDARG00000039196	greb1l	3.84	UTR3	11685742	11833356		ENSDART00000040278	ENSDARG00000031372	efna2a	3.98	UTR3	26303627	26444503
ENSDART00000091298	ENSDARG00000075673	arhgap21b	3.6	exonic	12302527	12406641		ENSDART00000045056	ENSDARG00000030591	lrrc42	3.57	UTR5	26604773	26611033
ENSDART00000091298	ENSDARG00000075673	arhgap21b	3.7	exonic	12302527	12406641		ENSDART00000099208	ENSDARG00000055945	asph	3.21	intronic	26655744	26682182
ENSDART00000131780	ENSDARG00000075560	kmt2cb	3.22	exonic	12847602	13037544		ENSDART00000099208	ENSDARG00000055945	asph	3.21	UTR3	26655744	26682182
ENSDART00000131780	ENSDARG00000075560	kmt2cb	3.11	exonic	12847602	13037544		ENSDART00000030547	ENSDARG00000023542	cdh7a	3.33	exonic	27010439	27094653
ENSDART00000089618	ENSDARG00000054984	zbtb41	3.16	exonic	13721888	13800596		ENSDART00000137517	ENSDARG00000092151	BX649522.1	4.98	ncRNA_exonic	27321014	27324181
ENSDART00000016071	ENSDARG00000017748	arhgap29b	4.31	UTR3	15128027	15198117		ENSDART00000087643	ENSDARG00000061450	tesk2	3.76	UTR3	27330461	27380161
ENSDART00000156535	ENSDARG00000073713	vav3b	6.35	exonic	15776156	15945153		ENSDART00000134976	ENSDARG00000093833	si:ch73-382f3.1	3.57	UTR3	27386617	27391558
ENSDART00000176628	ENSDARG00000073713	vav3b	3.29	UTR3	15776156	15945153		ENSDART00000078305	ENSDARG00000055900	zswim5	3.37	UTR3	27491066	27543942
ENSDART00000114980	ENSDARG00000079364	CR377211.1	4.83	exonic	16487443	16488660		ENSDART00000128193	ENSDARG00000087782	rnf152	4.59	UTR3	27867830	27871054
ENSDART00000017852	ENSDARG00000009436	ubxn7	3.69	UTR3	16710883	16737363		ENSDART00000020456	ENSDARG00000013072	mmp15b	3.25	UTR5	28453338	28521429
ENSDART00000087107	ENSDARG00000006200	eif4g1a	3.45	UTR3	16798652	16842699		ENSDART00000020456	ENSDARG00000013072	mmp15b	4.11	exonic	28453338	28521429
ENSDART00000126718	ENSDARG00000077022	fam131a	3.38	UTR3	16846772	16867937		ENSDART00000078232	ENSDARG00000055843	cdh10a	3.75	exonic	28889936	28934284
ENSDART00000112063	ENSDARG00000079907	ptger4c	6.94	exonic	17181777	17186371		ENSDART00000025562	ENSDARG00000061371	cdh18a	3.2	exonic	29249204	29353179
ENSDART00000143002	ENSDARG00000057315	rwdd3	3.26	ncRNA_exonic	19640952	19649341		ENSDART00000021987	ENSDARG00000014479	ptf1a	4.48	exonic	29710857	29711761
ENSDART00000112131	ENSDARG00000079671	plppr4a	4.27	exonic	20331445	20371803		ENSDART00000141666	ENSDARG00000093205	AL845362.1	5.1	ncRNA_exonic	29712697	29727072
ENSDART00000112131	ENSDARG00000079671	plppr4a	4.85	UTR3	20331445	20371803		ENSDART00000056748	ENSDARG00000038868	en2b	4.43	UTR3	29976419	29979956
ENSDART00000006817	ENSDARG00000001913	palmda	3.18	exonic	20406399	20428140		ENSDART00000129365	ENSDARG00000038862	kcnb2	5.48	exonic	30144979	30177469
ENSDART00000155108	ENSDARG00000097187	si:ch211-153l6.6	3.62	UTR5	20430366	20443258		ENSDART00000129365	ENSDARG00000038862	kcnb2	7.39	exonic	30144979	30177469
ENSDART00000191510	ENSDARG00000021480	olfml2bb	3.13	UTR5	20604775	20615639		ENSDART00000129365	ENSDARG00000038862	kcnb2	4.92	UTR3	30144979	30177469
ENSDART00000128505	ENSDARG00000021480	olfml2bb	3.36	exonic	20604775	20615639		ENSDART00000139871	ENSDARG00000015863	socs6b	3.45	UTR3	30423428	30430345
ENSDART00000099913	ENSDARG00000024546	pla2g4aa	3.91	UTR3	20925899	20957362		ENSDART00000137048	ENSDARG00000076066	2022-03-06	3.62	exonic	30489846	30526721
ENSDART00000046127	ENSDARG00000028878	vipr1a	3.28	UTR3	21229909	21300115		ENSDART00000027090	ENSDARG00000005941	clul1	3.43	UTR3	31271082	31364659
ENSDART00000080495	ENSDARG00000057751	zbtb47a	3.42	exonic	21309272	21321749		ENSDART00000141170	ENSDARG00000002127	stam	3.15	UTR3	31437547	31452606
ENSDART00000169028	ENSDARG00000062272	afg3l2	3.02	UTR3	21452822	21469898		ENSDART00000111038	ENSDARG00000077219	si:ch211-106h4.6	3.2	UTR3	31614533	31626209
ENSDART00000047468	ENSDARG00000024759	inhbab	4.51	UTR3	21485492	21504467		ENSDART00000145446	ENSDARG00000078729	ackr4a	3.71	exonic	31671545	31674403
ENSDART00000112014	ENSDARG00000078986	mplkip	3.12	UTR3	21605547	21607784		ENSDART00000005143	ENSDARG00000007241	mycb	4.36	UTR3	32016256	32018371
ENSDART00000089822	ENSDARG00000062251	fbxl7	3.95	UTR3	21634128	21734733		ENSDART00000077511	ENSDARG00000055186	ccr9a	3.21	UTR3	32796873	32799083
ENSDART00000163172	ENSDARG00000099478	hs2st1a	3.01	UTR3	22363824	22398790		ENSDART00000018501	ENSDARG00000007553	opn4.1	3.2	exonic	32843133	32846324
ENSDART00000172715	ENSDARG00000101983	pkn2	3.35	exonic	22416275	22477141		ENSDART00000086340	ENSDARG00000060929	rnf220a	3.27	UTR3	33051730	33216740
ENSDART00000159638	ENSDARG00000103370	lrrc8da	3.43	exonic	22495274	22502251		ENSDART00000056655	ENSDARG00000038792	klf17	3.79	UTR3	33326522	33328688
ENSDART00000144890	ENSDARG00000008807	bokb	3.15	UTR3	22640215	22650435		ENSDART00000137170	ENSDARG00000060861	dars2	3.23	UTR3	34138376	34173489
ENSDART00000133222	ENSDARG00000093112	espnlb	3.75	exonic	22765492	22792460		ENSDART00000131248	ENSDARG00000094295	CR855337.1	5.05	ncRNA_exonic	35482156	35496918
ENSDART00000027782	ENSDARG00000011373	mknk2a	3.48	UTR3	23006792	23024952		ENSDART00000134918	ENSDARG00000079725	dhx9	3.86	UTR3	35854242	35873590
ENSDART00000056921	ENSDARG00000005458	csnk1g2a	3.15	UTR5	23039041	23078748		ENSDART00000085976	ENSDARG00000060767	smg7	3.62	UTR3	36046126	36079907
ENSDART00000056921	ENSDARG00000005458	csnk1g2a	3.45	UTR3	23039041	23078748		ENSDART00000039174	ENSDARG00000026990	klhl6	3.01	UTR3	36646451	36659156
ENSDART00000088867	ENSDARG00000061908	mfsd12a	3.22	UTR5	23081247	23103149		ENSDART00000131978	ENSDARG00000079515	ptx3b	4.6	exonic	36691771	36695144
ENSDART00000041877	ENSDARG00000031426	csrnp1a	3.78	UTR3	23790748	23805139		ENSDART00000135624	ENSDARG00000077470	si:dkey-193b15.8	4.76	UTR3	36862473	36892883
ENSDART00000099581	ENSDARG00000038979	si:dkey-24c2.9	3.62	UTR3	23823622	23837423		ENSDART00000005382	ENSDARG00000013576	gadd45bb	3.63	UTR3	36939749	36941988
ENSDART00000024058	ENSDARG00000029881	kcnh2a	5.48	exonic	24080694	24168670		ENSDART00000004626	ENSDARG00000019951	sec62	3.63	UTR3	37245382	37265903
ENSDART00000024058	ENSDARG00000029881	kcnh2a	5.54	UTR3	24080694	24168670		ENSDART00000056519	ENSDARG00000038700	gpr160	4.36	UTR3	37295088	37296159
ENSDART00000078972	ENSDARG00000056464	fitm1l	4.34	UTR3	24304854	24308682		ENSDART00000154726	ENSDARG00000038709	ENSDARG00000038709	3.84	UTR3	37750016	37755128
ENSDART00000022379	ENSDARG00000003607	nr2f6a	4.14	UTR3	24374305	24386382		ENSDART00000034802	ENSDARG00000023185	si:rp71-1g18.13	4.4	UTR3	37975026	37990505
ENSDART00000144149	ENSDARG00000035859	angptl4	3.44	UTR3	24536762	24542518		ENSDART00000145642	ENSDARG00000053792	si:rp71-1g18.1	3.63	UTR3	38055529	38066173
ENSDART00000002096	ENSDARG00000013221	pde4ca	3.8	exonic	24781026	24866649		ENSDART00000135307	ENSDARG00000075116	sall2	3.28	exonic	38147761	38157339
ENSDART00000002096	ENSDARG00000013221	pde4ca	4.4	exonic	24781026	24866649		ENSDART00000042100	ENSDARG00000054304	homeza	3.88	UTR5	38271392	38275658
ENSDART00000021528	ENSDARG00000018616	agtr1a	5.15	exonic	24931677	24932753		ENSDART00000109219	ENSDARG00000074064	rem2	3.06	UTR3	38924975	38977298
ENSDART00000056801	ENSDARG00000038909	msl2a	3.86	UTR3	25124498	25129409		ENSDART00000085675	ENSDARG00000060637	clstn2	3.35	UTR3	39108339	39555667
ENSDART00000155338	ENSDARG00000097709	CR786576.1	6.7	ncRNA_exonic	25130523	25137762		ENSDART00000077108	ENSDARG00000054837	zgc:136870	4.25	UTR3	39618951	39621103
ENSDART00000110922	ENSDARG00000077722	ppp2r3a	3.06	exonic	25198648	25291181		ENSDART00000037292	ENSDARG00000011600	epha4b	3.32	UTR3	40294313	40514151
ENSDART00000089108	ENSDARG00000078179	fndc3ba	3.46	UTR3	25315591	25544850		ENSDART00000017977	ENSDARG00000014986	acvr1l	3.51	UTR3	41524238	41543762
ENSDART00000078639	ENSDARG00000056196	slc2a2	3.82	UTR3	25816843	25837986		ENSDART00000112243	ENSDARG00000024365	crlf1a	4	UTR3	41876595	41920632
ENSDART00000137746	ENSDARG00000010816	slc7a14a	3.43	UTR3	25860344	25990784		ENSDART00000084517	ENSDARG00000060177	vcpip1	3.65	UTR3	42072231	42083513
ENSDART00000058111	ENSDARG00000005364	grin3ba	5.18	exonic	26060528	26156784		ENSDART00000008268	ENSDARG00000008858	cyp7b1	3.4	exonic	42135719	42152135
ENSDART00000058111	ENSDARG00000005364	grin3ba	4.54	exonic	26060528	26156784		ENSDART00000144716	ENSDARG00000038658	cavin4a	3.69	UTR3	42191592	42198600
ENSDART00000058111	ENSDARG00000005364	grin3ba	4.26	UTR3	26060528	26156784		ENSDART00000075392	ENSDARG00000053358	basp1	3.8	UTR3	42724404	42748657
ENSDART00000024662	ENSDARG00000010144	plppr3a	4	UTR3	26179096	26209425		ENSDART00000129134	ENSDARG00000010583	pard3ab	4.41	UTR3	43204919	43389248
ENSDART00000040278	ENSDARG00000031372	efna2a	3.22	UTR5	26303627	26444503		ENSDART00000142804	ENSDARG00000008548	arhgap12a	3.71	UTR3	43749221	43797218
ENSDART00000040278	ENSDARG00000031372	efna2a	3.89	UTR3	26303627	26444503		ENSDART00000007074	ENSDARG00000003244	gbp3	3.58	exonic	43894368	43918874
ENSDART00000045056	ENSDARG00000030591	lrrc42	3.66	UTR5	26604773	26611033		ENSDART00000155017	ENSDARG00000075008	pask	3.62	UTR5	44512324	44545869
ENSDART00000099208	ENSDARG00000055945	asph	3.2	UTR5	26655744	26682182		ENSDART00000156310	ENSDARG00000075008	pask	3.31	exonic	44512324	44545869
ENSDART00000099208	ENSDARG00000055945	asph	3.1	UTR3	26655744	26682182		ENSDART00000142175	ENSDARG00000093458	si:dkey-76d14.2	3.5	UTR3	45068366	45070442
ENSDART00000030547	ENSDARG00000023542	cdh7a	3.04	exonic	27010439	27094653		ENSDART00000083957	ENSDARG00000059965	camsap2b	3.08	exonic	45300512	45376408
ENSDART00000030547	ENSDARG00000023542	cdh7a	3.23	exonic	27010439	27094653		ENSDART00000139154	ENSDARG00000059965	camsap2b	3.15	exonic	45300512	45376408
ENSDART00000137517	ENSDARG00000092151	BX649522.1	4.79	ncRNA_exonic	27321014	27324181		ENSDART00000151856	ENSDARG00000088423	si:ch211-66k16.28	3.8	UTR3	45479841	45550327
ENSDART00000087643	ENSDARG00000061450	tesk2	3.99	UTR3	27330461	27380161		ENSDART00000187016	ENSDARG00000109215	FQ377603.1	3.37	exonic	46411079	46489869
ENSDART00000134976	ENSDARG00000093833	si:ch73-382f3.1	4.52	UTR3	27386617	27391558		ENSDART00000074968	ENSDARG00000014674	acsl3b	4.28	UTR3	47471647	47516648
ENSDART00000078305	ENSDARG00000055900	zswim5	3.32	UTR3	27491066	27543942		ENSDART00000122206	ENSDARG00000067985	ftr23	4.87	exonic	47905735	47911747
ENSDART00000128193	ENSDARG00000087782	rnf152	4.86	UTR3	27867830	27871054		ENSDART00000143023	ENSDARG00000093651	ftr25	3.21	exonic	47927026	47929283
ENSDART00000020456	ENSDARG00000013072	mmp15b	3.68	UTR5	28453338	28521429		ENSDART00000035338	ENSDARG00000010384	lpar5a	3.47	UTR3	48282590	48284160
ENSDART00000020456	ENSDARG00000013072	mmp15b	4.42	exonic	28453338	28521429		ENSDART00000122742	ENSDARG00000017780	rorcb	3.02	UTR5	49417900	49454451
ENSDART00000078232	ENSDARG00000055843	cdh10a	3.88	exonic	28889936	28934284		ENSDART00000160783	ENSDARG00000017780	rorcb	3.67	UTR3	49417900	49454451
ENSDART00000138733	ENSDARG00000078226	cdh12a	3.6	exonic	28995776	29116892		ENSDART00000129967	ENSDARG00000067958	sh3gl1a	3.07	UTR3	49457449	49511458
ENSDART00000025562	ENSDARG00000061371	cdh18a	3.39	exonic	29249204	29353179		ENSDART00000056254	ENSDARG00000092810	stap2a	3.17	UTR3	49522178	49569304
ENSDART00000025562	ENSDARG00000061371	cdh18a	4.12	exonic	29249204	29353179		ENSDART00000056252	ENSDARG00000052997	sema4e	4.15	UTR3	49569017	49603681
ENSDART00000021987	ENSDARG00000014479	ptf1a	3.47	exonic	29710857	29711761		ENSDART00000018150	ENSDARG00000020794	neurod6b	3.91	UTR3	50608099	50629155
ENSDART00000056750	ENSDARG00000031658	si:ch211-207d6.2	3.24	UTR3	29795833	29896572		ENSDART00000161381	ENSDARG00000101704	lrrc24	3.35	exonic	51183320	51199922
ENSDART00000056748	ENSDARG00000038868	en2b	3.66	UTR3	29976419	29979956		ENSDART00000194552	ENSDARG00000117230	CU179656.2	3.03	ncRNA_exonic	54305610	54314209
ENSDART00000139871	ENSDARG00000015863	socs6b	3.71	UTR3	30423428	30430345		ENSDART00000130977	ENSDARG00000091408	mtcl1	3.54	exonic	54482603	54509065
ENSDART00000137048	ENSDARG00000076066	2022-03-06	3.41	exonic	30489846	30526721		ENSDART00000170428	ENSDARG00000104076	rnf126	3.65	UTR3	54844755	54980150
ENSDART00000027090	ENSDARG00000005941	clul1	3.43	UTR3	31271082	31364659		ENSDART00000146160	ENSDARG00000076904	loxl5b	3.26	UTR5	56012016	56041890
ENSDART00000086863	ENSDARG00000061140	colec12	3.16	UTR5	31382590	31435158		ENSDART00000021011	ENSDARG00000016302	upf1	3.27	UTR3	56168619	56237133
ENSDART00000049219	ENSDARG00000055565	cacnb2b	3.78	exonic	31475772	31519662		ENSDART00000168497	ENSDARG00000100371	eef2b	3.47	UTR3	57149002	57174954
ENSDART00000111038	ENSDARG00000077219	si:ch211-106h4.6	3.8	UTR3	31614533	31626209		ENSDART00000171264	ENSDARG00000105127	si:ch211-155e24.3	3.44	UTR3	58008980	58014652
ENSDART00000145446	ENSDARG00000078729	ackr4a	4.17	exonic	31671545	31674403		ENSDART00000164102	ENSDARG00000103672	cirbpa	3.7	UTR3	58841181	58848884
ENSDART00000005143	ENSDARG00000007241	mycb	4.53	UTR3	32016256	32018371		ENSDART00000092924	ENSDARG00000063518	zgc:153913	4.19	UTR3	63298	66646
ENSDART00000077511	ENSDARG00000055186	ccr9a	4.79	UTR3	32796873	32799083		ENSDART00000004071	ENSDARG00000008333	znfl2a	3.65	UTR3	118225	122164
ENSDART00000018501	ENSDARG00000007553	opn4.1	3.16	exonic	32843133	32846324		ENSDART00000034783	ENSDARG00000015482	zgc:113518	3.42	UTR3	176711	184051
ENSDART00000086340	ENSDARG00000060929	rnf220a	3.23	UTR3	33051730	33216740		ENSDART00000101067	ENSDARG00000101562	znf1014	3.62	UTR3	184818	193707
ENSDART00000056655	ENSDARG00000038792	klf17	4.01	UTR3	33326522	33328688		ENSDART00000171987	ENSDARG00000101134	CABZ01064859.2	3.66	UTR3	198565	206156
ENSDART00000056666	ENSDARG00000038801	klhl20	3.08	UTR3	34112100	34126879		ENSDART00000171987	ENSDARG00000101134	CABZ01064859.2	3.77	UTR3	198565	206156
ENSDART00000131248	ENSDARG00000094295	CR855337.1	4.65	ncRNA_exonic	35482156	35496918		ENSDART00000004848	ENSDARG00000005218	wrnip1	4.79	UTR3	374365	389867
ENSDART00000135843	ENSDARG00000011326	ankrd45	4.54	UTR5	35615547	35731776		ENSDART00000122732	ENSDARG00000091481	foxc1a	4.17	UTR3	686873	689047
ENSDART00000052666	ENSDARG00000036257	rasal2	3.45	UTR5	35732652	35851661		ENSDART00000082304	ENSDARG00000039852	ftr93	5.3	UTR3	696244	707152
ENSDART00000134918	ENSDARG00000079725	dhx9	3.91	UTR3	35854242	35873590		ENSDART00000028159	ENSDARG00000017195	foxf2a	3.63	UTR3	713080	716426
ENSDART00000085976	ENSDARG00000060767	smg7	3.73	UTR3	36046126	36079907		ENSDART00000045770	ENSDARG00000030896	foxq1a	3.48	UTR3	720779	722170
ENSDART00000039174	ENSDARG00000026990	klhl6	6.35	UTR3	36646451	36659156		ENSDART00000126566	ENSDARG00000078856	slc22a23	4.09	UTR3	2024610	2096055
ENSDART00000131978	ENSDARG00000079515	ptx3b	4.89	exonic	36691771	36695144		ENSDART00000101033	ENSDARG00000020957	pth1r	4.27	UTR3	2290148	2451181
ENSDART00000135624	ENSDARG00000077470	si:dkey-193b15.8	3.53	UTR3	36862473	36892883		ENSDART00000101033	ENSDARG00000020957	pth1r	3.03	UTR5	2290148	2451181
ENSDART00000005382	ENSDARG00000013576	gadd45bb	3.38	UTR3	36939749	36941988		ENSDART00000098394	ENSDARG00000058822	wnt3a	3.04	exonic	3106237	3158919
ENSDART00000004626	ENSDARG00000019951	sec62	3.8	UTR3	37245382	37265903		ENSDART00000055618	ENSDARG00000063446	iba57	4.4	UTR3	3416683	3419890
ENSDART00000056519	ENSDARG00000038700	gpr160	4.09	UTR3	37295088	37296159		ENSDART00000081833	ENSDARG00000058876	mmp16b	3.7	exonic	3630307	3678029
ENSDART00000154726	ENSDARG00000038709	ENSDARG00000038709	4.23	UTR3	37750016	37755128		ENSDART00000081833	ENSDARG00000058876	mmp16b	3.51	exonic	3630307	3678029
ENSDART00000165085	ENSDARG00000007425	apol1	3.33	UTR3	37971353	37974725		ENSDART00000164039	ENSDARG00000101766	ptmab	3.23	UTR3	5131964	5135125
ENSDART00000034802	ENSDARG00000023185	si:rp71-1g18.13	4.45	UTR3	37975026	37990505		ENSDART00000132411	ENSDARG00000078598	si:ch1073-184j22.2	3.39	UTR3	5397064	5404466
ENSDART00000159951	ENSDARG00000038716	casq1a	3.17	UTR3	38039857	38054482		ENSDART00000025131	ENSDARG00000018272	wdr33	3.22	UTR3	5410432	5443745
ENSDART00000145642	ENSDARG00000053792	si:rp71-1g18.1	3.97	UTR3	38055529	38066173		ENSDART00000100954	ENSDARG00000038258	proca	3.19	UTR3	5456541	5475910
ENSDART00000044264	ENSDARG00000008388	mmp14b	3.14	UTR3	38161318	38183641		ENSDART00000132496	ENSDARG00000093079	proca	3.77	UTR3	5457388	5475921
ENSDART00000042100	ENSDARG00000054304	homeza	4.1	UTR5	38271392	38275658		ENSDART00000057439	ENSDARG00000039310	parla	3.11	UTR3	5543901	5561019
ENSDART00000156015	ENSDARG00000097911	CU179756.1	3.37	ncRNA_exonic	39059635	39070308		ENSDART00000133851	ENSDARG00000093357	nyap2b	4.04	exonic	5734870	5776030
ENSDART00000077108	ENSDARG00000054837	zgc:136870	3.95	UTR3	39618951	39621103		ENSDART00000142545	ENSDARG00000001447	mier1b	3.74	UTR3	5811482	5836116
ENSDART00000037292	ENSDARG00000011600	epha4b	3.17	UTR3	40294313	40514151		ENSDART00000142545	ENSDARG00000001447	mier1b	3.91	UTR5	5811482	5836116
ENSDART00000017977	ENSDARG00000014986	acvr1l	3.64	UTR3	41524238	41543762		ENSDART00000110469	ENSDARG00000075980	tmem125b	3.19	exonic	5933902	5942355
ENSDART00000112243	ENSDARG00000024365	crlf1a	4.08	UTR3	41876595	41920632		ENSDART00000092190	ENSDARG00000063223	arl14	4.35	UTR3	6261413	6262441
ENSDART00000084517	ENSDARG00000060177	vcpip1	3.47	UTR3	42072231	42083513		ENSDART00000132623	ENSDARG00000017653	rgs13	5.07	UTR3	6475567	6482240
ENSDART00000008268	ENSDARG00000008858	cyp7b1	3.56	exonic	42135719	42152135		ENSDART00000146434	ENSDARG00000069342	zgc:153115	3.31	UTR3	7238549	7246848
ENSDART00000144716	ENSDARG00000038658	cavin4a	3.69	UTR3	42191592	42198600		ENSDART00000182099	ENSDARG00000112870	CABZ01021599.1	4.56	exonic	7601996	7605121
ENSDART00000114162	ENSDARG00000079412	ftr02	3.37	exonic	42236118	42242734		ENSDART00000136074	ENSDARG00000004396	b3gnt5b	4.07	UTR3	7749394	7757273
ENSDART00000135358	ENSDARG00000075212	2022-03-11	3.88	exonic	42592572	42600113		ENSDART00000040209	ENSDARG00000031548	ephb3a	4.75	UTR3	7923964	8017579
ENSDART00000075392	ENSDARG00000053358	basp1	3.87	UTR3	42724404	42748657		ENSDART00000154490	ENSDARG00000097535	si:ch211-252f13.5	3.68	UTR3	9848636	9857932
ENSDART00000018729	ENSDARG00000010583	pard3ab	4.07	UTR3	43204919	43389248		ENSDART00000048655	ENSDARG00000029292	zgc:55943	3.06	UTR3	9958081	9971728
ENSDART00000142804	ENSDARG00000008548	arhgap12a	3.51	UTR3	43749221	43797218		ENSDART00000091726	ENSDARG00000063018	fam78ba	4.08	UTR3	10056100	10062575
ENSDART00000007074	ENSDARG00000003244	gbp3	3.91	exonic	43894368	43918874		ENSDART00000122709	ENSDARG00000005590	mtf2	3.86	UTR3	10603550	10641998
ENSDART00000098146	ENSDARG00000017038	zgc:152670	4.2	exonic	44348473	44362943		ENSDART00000056034	ENSDARG00000038397	rpap2	3.07	UTR5	10790875	10821053
ENSDART00000098123	ENSDARG00000068021	ece2a	3.27	UTR3	44781185	44926290		ENSDART00000081026	ENSDARG00000058218	fam151a	4.27	UTR3	11069055	11082914
ENSDART00000142175	ENSDARG00000093458	si:dkey-76d14.2	3.4	UTR3	45068366	45070442		ENSDART00000156753	ENSDARG00000097415	lrrc53	3.11	exonic	11083311	11101329
ENSDART00000083957	ENSDARG00000059965	camsap2b	3.03	exonic	45300512	45376408		ENSDART00000156753	ENSDARG00000097415	lrrc53	3.54	exonic	11083311	11101329
ENSDART00000139154	ENSDARG00000059965	camsap2b	3.2	exonic	45300512	45376408		ENSDART00000080925	ENSDARG00000058114	impad1	3.11	UTR3	11633253	11648731
ENSDART00000151856	ENSDARG00000088423	si:ch211-66k16.28	3.88	UTR3	45479841	45550327		ENSDART00000154280	ENSDARG00000087979	CT573433.1	3.94	ncRNA_exonic	11976261	11981305
ENSDART00000187016	ENSDARG00000109215	FQ377603.1	3.88	exonic	46411079	46489869		ENSDART00000113081	ENSDARG00000079665	gpr158b	3.25	UTR3	12104389	12243213
ENSDART00000074968	ENSDARG00000014674	acsl3b	4.29	UTR3	47471647	47516648		ENSDART00000149947	ENSDARG00000089109	bcl2b	4.92	UTR3	13185302	13216269
ENSDART00000112579	ENSDARG00000038574	scg2b	3.32	UTR3	47581997	47585197		ENSDART00000149947	ENSDARG00000089109	bcl2b	3.31	UTR3	13185302	13216269
ENSDART00000122206	ENSDARG00000067985	ftr23	3.42	exonic	47905735	47911747		ENSDART00000155813	ENSDARG00000098037	CU927934.3	3.47	ncRNA_exonic	14007938	14009528
ENSDART00000143023	ENSDARG00000093651	ftr25	3.23	exonic	47927026	47929283		ENSDART00000164786	ENSDARG00000101215	sgip1b	3.36	exonic	14276639	14390627
ENSDART00000098054	ENSDARG00000094131	ftr19	3.38	exonic	47944967	47951567		ENSDART00000162816	ENSDARG00000099630	BX510915.1	3.07	ncRNA_exonic	14394120	14426577
ENSDART00000035338	ENSDARG00000010384	lpar5a	3.92	exonic	48282590	48284160		ENSDART00000085631	ENSDARG00000074233	pde4bb	3.12	exonic	14444276	14587224
ENSDART00000035338	ENSDARG00000010384	lpar5a	3.79	UTR3	48282590	48284160		ENSDART00000143430	ENSDARG00000092949	si:ch73-366i20.1	5.42	UTR3	14790294	14798305
ENSDART00000160783	ENSDARG00000017780	rorcb	3.91	UTR3	49417900	49454451		ENSDART00000034865	ENSDARG00000028131	hccsa.1	3.18	UTR3	14998612	15033163
ENSDART00000129967	ENSDARG00000067958	sh3gl1a	3.65	UTR3	49457449	49511458		ENSDART00000109657	ENSDARG00000057743	si:dkey-10f21.4	3.66	UTR3	15035090	15041846
ENSDART00000056254	ENSDARG00000092810	stap2a	3.17	UTR3	49522178	49569304		ENSDART00000057238	ENSDARG00000039174	olfm3b	3.27	UTR3	15341689	15362923
ENSDART00000056252	ENSDARG00000052997	sema4e	4.2	UTR3	49569017	49603681		ENSDART00000057216	ENSDARG00000012914	arhgef4	3.04	UTR3	16198735	16359042
ENSDART00000018150	ENSDARG00000020794	neurod6b	3.91	UTR5	50608099	50629155		ENSDART00000057216	ENSDARG00000012914	arhgef4	3.05	exonic	16198735	16359042
ENSDART00000018150	ENSDARG00000020794	neurod6b	4.59	UTR3	50608099	50629155		ENSDART00000057216	ENSDARG00000012914	arhgef4	3.2	exonic	16198735	16359042
ENSDART00000018150	ENSDARG00000020794	neurod6b	3.15	UTR3	50608099	50629155		ENSDART00000057216	ENSDARG00000012914	arhgef4	3.68	UTR5	16198735	16359042
ENSDART00000161381	ENSDARG00000101704	lrrc24	4.23	exonic	51183320	51199922		ENSDART00000083314	ENSDARG00000005754	ptprfb	3.66	UTR5	17578320	17947389
ENSDART00000130977	ENSDARG00000091408	mtcl1	3.38	exonic	54482603	54509065		ENSDART00000165330	ENSDARG00000100494	pbx1a	3.18	UTR3	18698388	18830794
ENSDART00000170428	ENSDARG00000104076	rnf126	3.59	UTR3	54844755	54980150		ENSDART00000168627	ENSDARG00000101903	zfyve9a	3.79	UTR3	19280829	19354622
ENSDART00000083470	ENSDARG00000059781	atcayb	5.54	exonic	55914699	55970970		ENSDART00000168627	ENSDARG00000101903	zfyve9a	3.46	exonic	19280829	19354622
ENSDART00000076895	ENSDARG00000054666	pgpep1	3.1	UTR3	56139941	56162607		ENSDART00000125531	ENSDARG00000057209	plppr5a	4.05	UTR5	20262479	20323901
ENSDART00000021011	ENSDARG00000016302	upf1	3.52	UTR3	56168619	56237133		ENSDART00000171699	ENSDARG00000039051	hhatla	3.64	UTR3	21333529	21352101
ENSDART00000168497	ENSDARG00000100371	eef2b	3.76	UTR3	57149002	57174954		ENSDART00000016208	ENSDARG00000075211	chd7	3.94	exonic	21765670	21820697
ENSDART00000129811	ENSDARG00000091059	onecut3b	3.18	exonic	57504073	57563888		ENSDART00000127810	ENSDARG00000088073	fam110b	3.69	UTR3	22208404	22286828
ENSDART00000147966	ENSDARG00000095024	si:dkeyp-68b7.10	3.09	UTR3	57801960	57819139		ENSDART00000099735	ENSDARG00000031709	mllt1b	3.64	UTR3	22970140	23004355
ENSDART00000037279	ENSDARG00000025593	plekhj1	3.19	UTR5	57848844	57901998		ENSDART00000041365	ENSDARG00000033971	prrx1a	3.91	UTR3	23165250	23172708
ENSDART00000171264	ENSDARG00000105127	si:ch211-155e24.3	3.72	UTR3	58008980	58014652		ENSDART00000089234	ENSDARG00000073756	slc12a7a	3.9	exonic	24027744	24069434
ENSDART00000164102	ENSDARG00000103672	cirbpa	3.89	UTR3	58841181	58848884		ENSDART00000128784	ENSDARG00000079782	myh7l	3.3	exonic	24274293	24289726
ENSDART00000092924	ENSDARG00000063518	zgc:153913	4.44	UTR3	63298	66646		ENSDART00000136559	ENSDARG00000076265	ano8a	3.14	exonic	24321751	24348948
ENSDART00000004071	ENSDARG00000008333	znfl2a	3.39	UTR3	118225	122164		ENSDART00000136559	ENSDARG00000076265	ano8a	4.28	exonic	24321751	24348948
ENSDART00000034783	ENSDARG00000015482	zgc:113518	3.68	UTR3	176711	184051		ENSDART00000081237	ENSDARG00000076972	plvapa	3.06	UTR3	24365452	24369087
ENSDART00000101067	ENSDARG00000101562	znf1014	3.47	UTR3	184818	193707		ENSDART00000179913	ENSDARG00000061800	si:dkey-208k22.6	4.59	UTR3	24400725	24407933
ENSDART00000169743	ENSDARG00000099331	CABZ01064859.1	3.19	UTR3	194742	197665		ENSDART00000088584	ENSDARG00000061800	si:dkey-208k22.6	3.65	exonic	24400725	24407933
ENSDART00000171987	ENSDARG00000101134	CABZ01064859.2	3.79	UTR3	198565	206156		ENSDART00000033922	ENSDARG00000091306	kcnn1a	3.13	UTR3	24410494	24462277
ENSDART00000171987	ENSDARG00000101134	CABZ01064859.2	3.54	UTR3	198565	206156		ENSDART00000161899	ENSDARG00000105102	crsp7	4.42	ncRNA_exonic	24558127	24565237
ENSDART00000004848	ENSDARG00000005218	wrnip1	3.1	UTR3	374365	389867		ENSDART00000113356	ENSDARG00000076068	crtc1a	3.53	UTR5	24578053	24603325
ENSDART00000122732	ENSDARG00000091481	foxc1a	3.99	UTR3	686873	689047		ENSDART00000111212	ENSDARG00000074262	nck1a	3.58	UTR3	24963861	24981356
ENSDART00000028159	ENSDARG00000017195	foxf2a	3.81	UTR3	713080	716426		ENSDART00000144795	ENSDARG00000056262	slc35g2a	3.85	exonic	24990398	24996441
ENSDART00000045770	ENSDARG00000030896	foxq1a	3.74	UTR3	720779	722170		ENSDART00000133163	ENSDARG00000094803	CR392026.2	3.2	ncRNA_exonic	25814552	25816832
ENSDART00000066378	ENSDARG00000045137	CABZ01084564.1	4.56	exonic	1174778	1188707		ENSDART00000138693	ENSDARG00000086052	si:ch211-106k21.5	3.02	UTR5	26518813	26527730
ENSDART00000126566	ENSDARG00000078856	slc22a23	4.32	UTR3	2024610	2096055		ENSDART00000056787	ENSDARG00000038898	zgc:113691	3.95	UTR3	26591968	26596794
ENSDART00000101033	ENSDARG00000020957	pth1r	3.73	UTR3	2290148	2451181		ENSDART00000087687	ENSDARG00000061461	dsela	3.8	exonic	27311863	27319914
ENSDART00000098394	ENSDARG00000058822	wnt3a	3.02	exonic	3106237	3158919		ENSDART00000187983	ENSDARG00000104264	ENSDARG00000104264	4.04	UTR3	27670284	27775236
ENSDART00000156581	ENSDARG00000096972	CU633991.2	3.05	ncRNA_exonic	3412076	3416207		ENSDART00000013638	ENSDARG00000014522	cdh6	4.42	UTR3	28049046	28102264
ENSDART00000156581	ENSDARG00000096972	CU633991.2	4.32	ncRNA_exonic	3412076	3416207		ENSDART00000110595	ENSDARG00000076896	si:dkey-188g12.1	3.88	exonic	29717786	29762088
ENSDART00000055618	ENSDARG00000063446	iba57	4.41	UTR3	3416683	3419890		ENSDART00000056747	ENSDARG00000038867	shhb	3.61	UTR3	30050541	30055432
ENSDART00000053012	ENSDARG00000053068	cyp8b1	3.38	UTR3	3435888	3437862		ENSDART00000099078	ENSDARG00000038826	jph1b	3.05	UTR3	30290719	30324610
ENSDART00000053012	ENSDARG00000053068	cyp8b1	3.43	exonic	3435888	3437862		ENSDART00000087270	ENSDARG00000003779	ctnnd2b	3.94	exonic	30554256	30693742
ENSDART00000081833	ENSDARG00000058876	mmp16b	4.2	exonic	3630307	3678029		ENSDART00000056735	ENSDARG00000038859	rgs20	3.91	UTR3	30752501	30784502
ENSDART00000081833	ENSDARG00000058876	mmp16b	3.33	exonic	3630307	3678029		ENSDART00000141669	ENSDARG00000025326	myl12.2	3.26	UTR3	30910134	30912922
ENSDART00000157808	ENSDARG00000104409	tnk2b	3.02	UTR5	4729155	4797512		ENSDART00000087026	ENSDARG00000061196	emilin2a	3.42	exonic	30986996	31018096
ENSDART00000164039	ENSDARG00000101766	ptmab	3.39	UTR3	5131964	5135125		ENSDART00000056686	ENSDARG00000038822	mrc1b	3.21	UTR5	31515853	31540922
ENSDART00000132411	ENSDARG00000078598	si:ch1073-184j22.2	3.12	UTR3	5397064	5404466		ENSDART00000111810	ENSDARG00000075706	si:ch211-106h4.9	4.28	UTR3	31599963	31664615
ENSDART00000025131	ENSDARG00000018272	wdr33	3.36	UTR3	5410432	5443745		ENSDART00000111810	ENSDARG00000075706	si:ch211-106h4.9	3.42	exonic	31599963	31664615
ENSDART00000100954	ENSDARG00000038258	proca	3.81	UTR3	5456541	5475910		ENSDART00000112763	ENSDARG00000079059	retreg1	3.26	exonic	31781843	31800521
ENSDART00000132496	ENSDARG00000093079	proca	3.79	UTR3	5457388	5475921		ENSDART00000027689	ENSDARG00000007663	amph	3.77	UTR3	31891335	31937005
ENSDART00000133851	ENSDARG00000093357	nyap2b	4.07	UTR3	5734870	5776030		ENSDART00000056645	ENSDARG00000032175	puf60a	3.27	UTR3	32650729	32671854
ENSDART00000133851	ENSDARG00000093357	nyap2b	3.85	exonic	5734870	5776030		ENSDART00000041146	ENSDARG00000032951	nrbp2a	3.19	exonic	32676002	32738535
ENSDART00000133851	ENSDARG00000093357	nyap2b	3.66	UTR5	5734870	5776030		ENSDART00000098834	ENSDARG00000008784	prpf4ba	3.49	UTR5	32812402	32826108
ENSDART00000142545	ENSDARG00000001447	mier1b	3.98	UTR3	5811482	5836116		ENSDART00000114663	ENSDARG00000077994	b4galt2	4.59	UTR3	33476766	33676494
ENSDART00000142545	ENSDARG00000001447	mier1b	3.58	UTR5	5811482	5836116		ENSDART00000077304	ENSDARG00000055026	ptch2	4.27	UTR3	33969212	33993636
ENSDART00000092190	ENSDARG00000063223	arl14	4.33	UTR3	6261413	6262441		ENSDART00000077304	ENSDARG00000055026	ptch2	3.19	UTR5	33969212	33993636
ENSDART00000132623	ENSDARG00000017653	rgs13	5.62	UTR3	6475567	6482240		ENSDART00000056667	ENSDARG00000038802	cenpl	3.9	UTR5	34128738	34138400
ENSDART00000092116	ENSDARG00000063191	extl2	3.11	UTR3	7120582	7131691		ENSDART00000056671	ENSDARG00000014302	brinp2	4.71	exonic	34380982	34555945
ENSDART00000146434	ENSDARG00000069342	zgc:153115	3.31	UTR3	7238549	7246848		ENSDART00000056671	ENSDARG00000014302	brinp2	3.37	UTR5	34380982	34555945
ENSDART00000182099	ENSDARG00000112870	CABZ01021599.1	4.9	exonic	7601996	7605121		ENSDART00000111730	ENSDARG00000076020	pappa2	5.14	exonic	34986201	35103069
ENSDART00000163175	ENSDARG00000099642	dcun1d1	3.11	UTR3	7698446	7711522		ENSDART00000004899	ENSDARG00000012140	ccnl1b	3.16	UTR3	36664173	36674005
ENSDART00000136074	ENSDARG00000004396	b3gnt5b	4.32	UTR3	7749394	7757273		ENSDART00000110447	ENSDARG00000074739	slitrk3b	4.54	exonic	36815484	36819624
ENSDART00000040209	ENSDARG00000031548	ephb3a	4.56	UTR3	7923964	8017579		ENSDART00000110447	ENSDARG00000074739	slitrk3b	3.91	exonic	36815484	36819624
ENSDART00000057299	ENSDARG00000039220	st6galnac5a	3.25	exonic	9160947	9260002		ENSDART00000110447	ENSDARG00000074739	slitrk3b	5.57	exonic	36815484	36819624
ENSDART00000097732	ENSDARG00000015707	dvl3a	3.04	UTR3	9702053	9744081		ENSDART00000137967	ENSDARG00000009372	diras1b	4.15	exonic	37059304	37059966
ENSDART00000154490	ENSDARG00000097535	si:ch211-252f13.5	3.46	UTR3	9848636	9857932		ENSDART00000145896	ENSDARG00000095191	si:dkey-57k2.7	3.19	UTR5	37460640	37462462
ENSDART00000048655	ENSDARG00000029292	zgc:55943	3.23	UTR3	9958081	9971728		ENSDART00000008302	ENSDARG00000011948	insra	4.27	UTR3	37544951	37632896
ENSDART00000091726	ENSDARG00000063018	fam78ba	4.13	UTR3	10056100	10062575		ENSDART00000008302	ENSDARG00000011948	insra	3.17	UTR5	37544951	37632896
ENSDART00000017173	ENSDARG00000009922	dmbx1a	3.02	UTR5	10183640	10192487		ENSDART00000012191	ENSDARG00000013117	hiat1a	3.15	UTR3	37656078	37684641
ENSDART00000132167	ENSDARG00000078822	ccdc18	4.34	UTR3	10467799	10564019		ENSDART00000110781	ENSDARG00000054162	nfatc4	3.69	UTR5	37775655	37803614
ENSDART00000122709	ENSDARG00000005590	mtf2	3.8	UTR3	10603550	10641998		ENSDART00000039386	ENSDARG00000023303	zgc:66427	3.58	UTR3	37866880	37874647
ENSDART00000081026	ENSDARG00000058218	fam151a	4.01	UTR3	11069055	11082914		ENSDART00000128043	ENSDARG00000054290	acin1a	3.88	UTR3	38197820	38225472
ENSDART00000081026	ENSDARG00000058218	fam151a	3.7	UTR5	11069055	11082914		ENSDART00000137395	ENSDARG00000054290	acin1a	3.71	UTR5	38197820	38225472
ENSDART00000156753	ENSDARG00000097415	lrrc53	3.61	exonic	11083311	11101329		ENSDART00000143743	ENSDARG00000076534	si:ch211-14a17.10	3.54	exonic	38231695	38261272
ENSDART00000156753	ENSDARG00000097415	lrrc53	3.59	exonic	11083311	11101329		ENSDART00000147821	ENSDARG00000016084	spsb4a	4.19	UTR3	39584066	39675829
ENSDART00000156753	ENSDARG00000097415	lrrc53	3.03	exonic	11083311	11101329		ENSDART00000098632	ENSDARG00000054454	epha4a	3.68	UTR3	40067808	40136024
ENSDART00000156753	ENSDARG00000097415	lrrc53	3.93	exonic	11083311	11101329		ENSDART00000098632	ENSDARG00000054454	epha4a	3.35	UTR5	40067808	40136024
ENSDART00000142013	ENSDARG00000004869	penka	3.71	UTR3	11508691	11512819		ENSDART00000134756	ENSDARG00000054754	hs6st1a	3.62	UTR5	40901997	41124013
ENSDART00000080925	ENSDARG00000058114	impad1	3.21	UTR3	11633253	11648731		ENSDART00000004816	ENSDARG00000056490	ENSDARG00000056490	3.31	UTR3	41577507	41723487
ENSDART00000154280	ENSDARG00000087979	CT573433.1	4.1	ncRNA_exonic	11976261	11981305		ENSDART00000045763	ENSDARG00000016132	keap1a	3.96	UTR3	41835025	41861040
ENSDART00000113081	ENSDARG00000079665	gpr158b	4.09	UTR3	12104389	12243213		ENSDART00000045763	ENSDARG00000016132	keap1a	3.22	UTR5	41835025	41861040
ENSDART00000149947	ENSDARG00000089109	bcl2b	3.52	UTR3	13185302	13216269		ENSDART00000087823	ENSDARG00000031783	adcy8	3.19	exonic	42776224	42871286
ENSDART00000149947	ENSDARG00000089109	bcl2b	3.12	UTR3	13185302	13216269		ENSDART00000025254	ENSDARG00000023217	crema	4.18	exonic	43159171	43196595
ENSDART00000155813	ENSDARG00000098037	CU927934.3	3.14	ncRNA_exonic	14007938	14009528		ENSDART00000005449	ENSDARG00000016788	zeb1a	3.26	exonic	43807230	43852207
ENSDART00000164786	ENSDARG00000101215	sgip1b	3.81	UTR5	14276639	14390627		ENSDART00000079582	ENSDARG00000056998	kirrel1b	4.11	UTR3	43961626	44038776
ENSDART00000085631	ENSDARG00000074233	pde4bb	3.74	exonic	14444276	14587224		ENSDART00000084174	ENSDARG00000060041	lig1	3.25	UTR5	44301276	44344321
ENSDART00000132264	ENSDARG00000092949	si:ch73-366i20.1	4.3	exonic	14790294	14798305		ENSDART00000036997	ENSDARG00000025855	camk2n1a	3.56	UTR3	44943396	44946094
ENSDART00000034865	ENSDARG00000028131	hccsa.1	3.4	UTR3	14998612	15033163		ENSDART00000018818	ENSDARG00000021398	mul1a	3.95	UTR3	44960876	44971551
ENSDART00000109657	ENSDARG00000057743	si:dkey-10f21.4	3.41	UTR3	15035090	15041846		ENSDART00000168469	ENSDARG00000075886	vwa5b2	4.58	UTR3	44984509	45027754
ENSDART00000110059	ENSDARG00000075962	vav3b	3.34	UTR3	15993389	16159491		ENSDART00000014691	ENSDARG00000038585	eif4e2	3.85	UTR3	45116819	45135618
ENSDART00000057216	ENSDARG00000012914	arhgef4	3.14	UTR3	16198735	16359042		ENSDART00000075080	ENSDARG00000053101	prpf38b	3.68	UTR3	45655294	45663945
ENSDART00000057216	ENSDARG00000012914	arhgef4	3.56	exonic	16198735	16359042		ENSDART00000056882	ENSDARG00000038967	cul3a	3.68	UTR3	47644041	47681454
ENSDART00000057216	ENSDARG00000012914	arhgef4	3.4	UTR5	16198735	16359042		ENSDART00000056305	ENSDARG00000038569	fzd8b	4.64	UTR3	47955160	47957673
ENSDART00000090260	ENSDARG00000062427	clcn2a	5.6	UTR3	16885285	17044959		ENSDART00000098004	ENSDARG00000034503	per2	3.21	UTR3	48309600	48375342
ENSDART00000100201	ENSDARG00000015252	st3gal3b	3.02	exonic	17266759	17393971		ENSDART00000123448	ENSDARG00000014624	si:dkeyp-94g1.1	3.76	UTR3	48545804	48561471
ENSDART00000024302	ENSDARG00000019103	kdm4ab	3.27	UTR3	17450228	17492486		ENSDART00000123448	ENSDARG00000014624	si:dkeyp-94g1.1	3.23	exonic	48545804	48561471
ENSDART00000083314	ENSDARG00000005754	ptprfb	3.62	UTR5	17578320	17947389		ENSDART00000147948	ENSDARG00000061636	kcnj9	4.66	UTR5	48950787	48966431
ENSDART00000165330	ENSDARG00000100494	pbx1a	3.31	UTR3	18698388	18830794		ENSDART00000083710	ENSDARG00000059866	cactin	3.25	UTR3	49608796	49627103
ENSDART00000168028	ENSDARG00000104930	ENSDARG00000104930	4.36	UTR3	19100422	19109304		ENSDART00000083710	ENSDARG00000059866	cactin	3.29	exonic	49608796	49627103
ENSDART00000168627	ENSDARG00000101903	zfyve9a	3.72	UTR3	19280829	19354622		ENSDART00000083690	ENSDARG00000059857	blvra	3.06	UTR3	49844630	49860723
ENSDART00000168627	ENSDARG00000101903	zfyve9a	3.89	exonic	19280829	19354622		ENSDART00000145888	ENSDARG00000038541	ccr12a	3.39	exonic	49984159	49985351
ENSDART00000154533	ENSDARG00000097822	CU464125.1	3.84	ncRNA_exonic	21312742	21320684		ENSDART00000127623	ENSDARG00000019239	cul1a	3.15	UTR3	50229183	50272077
ENSDART00000171699	ENSDARG00000039051	hhatla	3.88	UTR3	21333529	21352101		ENSDART00000158131	ENSDARG00000102557	ftr87	5.69	exonic	51037175	51059691
ENSDART00000016208	ENSDARG00000075211	chd7	4.11	exonic	21765670	21820697		ENSDART00000158131	ENSDARG00000102557	ftr87	3.14	exonic	51037175	51059691
ENSDART00000127810	ENSDARG00000088073	fam110b	3.78	UTR3	22208404	22286828		ENSDART00000168286	ENSDARG00000100260	them6	3.52	UTR3	51098549	51109476
ENSDART00000143412	ENSDARG00000079352	sap130b	3.01	UTR3	22931159	22966127		ENSDART00000044411	ENSDARG00000053326	gna11b	4.15	UTR3	52469854	52550135
ENSDART00000099735	ENSDARG00000031709	mllt1b	3.73	UTR3	22970140	23004355		ENSDART00000163115	ENSDARG00000102963	sirt6	4.13	UTR3	53065039	53201840
ENSDART00000041365	ENSDARG00000033971	prrx1a	4.01	UTR3	23165250	23172708		ENSDART00000190705	ENSDARG00000110877	FO834855.1	3.84	exonic	53909462	53925308
ENSDART00000089234	ENSDARG00000073756	slc12a7a	3.9	exonic	24027744	24069434		ENSDART00000188466	ENSDARG00000112703	CU013534.2	3.76	exonic	55980227	56002115
ENSDART00000145526	ENSDARG00000073756	slc12a7a	3.48	UTR3	24027744	24069434		ENSDART00000154107	ENSDARG00000097617	si:ch211-178n15.1	4.26	UTR3	56060400	56095275
ENSDART00000136559	ENSDARG00000076265	ano8a	3.12	exonic	24321751	24348948		ENSDART00000097755	ENSDARG00000067850	jund	3.41	UTR3	56125174	56131312
ENSDART00000136559	ENSDARG00000076265	ano8a	3.12	exonic	24321751	24348948		ENSDART00000097755	ENSDARG00000067850	jund	3.82	UTR3	56125174	56131312
ENSDART00000136559	ENSDARG00000076265	ano8a	3.55	UTR5	24321751	24348948		ENSDART00000168160	ENSDARG00000100313	pip5k1cb	4.75	UTR3	56508451	56635782
ENSDART00000081237	ENSDARG00000076972	plvapa	3.31	UTR3	24365452	24369087		ENSDART00000159719	ENSDARG00000098801	sbno2a	3.64	UTR3	56811549	56884888
ENSDART00000179913	ENSDARG00000061800	si:dkey-208k22.6	4.29	UTR3	24400725	24407933		ENSDART00000161523	ENSDARG00000099368	slc25a42	3.66	UTR3	57076079	57110477
ENSDART00000088584	ENSDARG00000061800	si:dkey-208k22.6	3.55	exonic	24400725	24407933		ENSDART00000132245	ENSDARG00000038476	si:dkeyp-68b7.7	3.07	UTR5	57892666	57916317
ENSDART00000033922	ENSDARG00000091306	kcnn1a	3.13	UTR3	24410494	24462277		ENSDART00000140060	ENSDARG00000038476	si:dkeyp-68b7.7	4.13	UTR5	57892666	57916317
ENSDART00000161899	ENSDARG00000105102	crsp7	4.59	ncRNA_exonic	24558127	24565237		ENSDART00000111512	ENSDARG00000074846	si:dkeyp-68b7.12	3.67	UTR3	57953239	57991638
ENSDART00000113356	ENSDARG00000076068	crtc1a	3.16	UTR5	24578053	24603325		ENSDART00000192164	ENSDARG00000116727	CABZ01081294.2	3.58	exonic	58631830	58640644
ENSDART00000111212	ENSDARG00000074262	nck1a	3.85	UTR3	24963861	24981356		ENSDART00000097991	ENSDARG00000067966	fem1a	3.65	ncRNA_exonic	58868109	58869453
ENSDART00000134543	ENSDARG00000020427	nceh1a	7.12	exonic	25131349	25143373		ENSDART00000134662	ENSDARG00000092745	ftr37	4.04	exonic	59339650	59345920
ENSDART00000133163	ENSDARG00000094803	CR392026.2	3.39	ncRNA_exonic	25814552	25816832		ENSDART00000137134	ENSDARG00000095678	ftr38	3.06	UTR5	59367429	59376735
ENSDART00000138693	ENSDARG00000086052	si:ch211-106k21.5	3.23	UTR5	26518813	26527730		ENSDART00000048733	ENSDARG00000030508	ENSDARG00000030508	4.27	exonic	431250	440125
ENSDART00000056787	ENSDARG00000038898	zgc:113691	3.97	UTR3	26591968	26596794		ENSDART00000058099	ENSDARG00000039752	si:dkey-167k11.5	3.24	exonic	431208	454166
ENSDART00000087687	ENSDARG00000061461	dsela	3.77	exonic	27311863	27319914		ENSDART00000058099	ENSDARG00000039752	si:dkey-167k11.5	3.51	UTR3	431208	454166
ENSDART00000177402	ENSDARG00000107511	lyn	3.31	exonic	27611956	27651674		ENSDART00000132460	ENSDARG00000086569	zgc:172051	3.79	exonic	1005059	1012673
ENSDART00000187983	ENSDARG00000104264	ENSDARG00000104264	4.12	UTR3	27670284	27775236		ENSDART00000132460	ENSDARG00000086569	zgc:172051	6.25	UTR3	1005059	1012673
ENSDART00000013638	ENSDARG00000014522	cdh6	4.59	UTR3	28049046	28102264		ENSDART00000109912	ENSDARG00000079544	si:ch1073-464p5.5	3.38	exonic	1015867	1029876
ENSDART00000164657	ENSDARG00000103226	dhcr7	3.07	UTR3	28648888	28682476		ENSDART00000143449	ENSDARG00000074191	zgc:172253	3.94	UTR3	1030479	1036544
ENSDART00000056747	ENSDARG00000038867	shhb	3.5	UTR3	30050541	30055432		ENSDART00000011111	ENSDARG00000020738	zgc:153921	4.01	exonic	1037959	1045311
ENSDART00000099078	ENSDARG00000038826	jph1b	3.1	UTR3	30290719	30324610		ENSDART00000143220	ENSDARG00000038405	zgc:153921	6.55	exonic	1037946	1061723
ENSDART00000087270	ENSDARG00000003779	ctnnd2b	4.13	exonic	30554256	30693742		ENSDART00000132817	ENSDARG00000075173	si:ch1073-322p19.1	4.62	UTR3	1096831	1106313
ENSDART00000056735	ENSDARG00000038859	rgs20	4.08	UTR3	30752501	30784502		ENSDART00000148524	ENSDARG00000038027	nol12	3.52	UTR3	1150348	1156033
ENSDART00000141669	ENSDARG00000025326	myl12.2	3.63	UTR3	30910134	30912922		ENSDART00000055430	ENSDARG00000038028	ndufa6	3.12	UTR3	1182315	1186100
ENSDART00000087026	ENSDARG00000061196	emilin2a	3.71	exonic	30986996	31018096		ENSDART00000112979	ENSDARG00000077467	sox10	3.69	UTR3	1492174	1501255
ENSDART00000056686	ENSDARG00000038822	mrc1b	3.35	UTR5	31515853	31540922		ENSDART00000193402	ENSDARG00000110635	BX321875.2	3.28	UTR3	1724941	1729813
ENSDART00000111810	ENSDARG00000075706	si:ch211-106h4.9	5.41	UTR3	31599963	31664615		ENSDART00000185454	ENSDARG00000112569	BX321875.3	3.25	UTR3	1735214	1737590
ENSDART00000111810	ENSDARG00000075706	si:ch211-106h4.9	3.41	UTR3	31599963	31664615		ENSDART00000149308	ENSDARG00000002097	si:dkeyp-52c3.7	3.51	UTR3	1749793	1761980
ENSDART00000027689	ENSDARG00000007663	amph	3.7	UTR3	31891335	31937005		ENSDART00000014205	ENSDARG00000090015	CR388047.1	3.13	UTR5	2669813	2673643
ENSDART00000056645	ENSDARG00000032175	puf60a	3.3	UTR3	32650729	32671854		ENSDART00000109060	ENSDARG00000079269	CR589947.1	5.66	exonic	3545825	3550612
ENSDART00000098834	ENSDARG00000008784	prpf4ba	3.79	UTR5	32812402	32826108		ENSDART00000169680	ENSDARG00000101189	CR589947.2	3.26	exonic	3573696	3578297
ENSDART00000114663	ENSDARG00000077994	b4galt2	4.51	UTR3	33476766	33676494		ENSDART00000169680	ENSDARG00000101189	CR589947.2	3.13	exonic	3573696	3578297
ENSDART00000077304	ENSDARG00000055026	ptch2	4.5	UTR3	33969212	33993636		ENSDART00000148498	ENSDARG00000038392	si:dkeyp-52c3.7	3.84	intronic	4047789	4214905
ENSDART00000077304	ENSDARG00000055026	ptch2	3.5	UTR5	33969212	33993636		ENSDART00000192309	ENSDARG00000115941	LO018551.1	3.76	exonic	4113551	4118895
ENSDART00000056667	ENSDARG00000038802	cenpl	3.05	UTR3	34128738	34138400		ENSDART00000101636	ENSDARG00000095739	si:dkey-73p2.1	3.41	exonic	4266289	4268994
ENSDART00000056671	ENSDARG00000014302	brinp2	4.73	exonic	34380982	34555945		ENSDART00000156881	ENSDARG00000078832	si:dkey-73p2.3	3.03	exonic	4403980	4426242
ENSDART00000056671	ENSDARG00000014302	brinp2	3.96	UTR5	34380982	34555945		ENSDART00000156881	ENSDARG00000078832	si:dkey-73p2.3	3.7	exonic	4403980	4426242
ENSDART00000111730	ENSDARG00000076020	pappa2	3.84	UTR5	34986201	35103069		ENSDART00000156881	ENSDARG00000078832	si:dkey-73p2.3	3.69	UTR3	4403980	4426242
ENSDART00000148255	ENSDARG00000054882	FP015808.1	4.05	ncRNA_exonic	35615832	35621867		ENSDART00000184186	ENSDARG00000111833	CABZ01046996.1	3.04	exonic	4726621	4731396
ENSDART00000184995	ENSDARG00000114484	CT027583.2	3.89	exonic	36632676	36658701		ENSDART00000161755	ENSDARG00000102795	CU681842.1	3.34	ncRNA_exonic	5035028	5040829
ENSDART00000004899	ENSDARG00000012140	ccnl1b	3.29	UTR3	36664173	36674005		ENSDART00000162557	ENSDARG00000099371	cygb1	3.06	UTR3	6639796	6669640
ENSDART00000110447	ENSDARG00000074739	slitrk3b	4.06	exonic	36815484	36819624		ENSDART00000157805	ENSDARG00000105074	BX000701.2	3.41	UTR3	7040363	7041760
ENSDART00000110447	ENSDARG00000074739	slitrk3b	3.93	exonic	36815484	36819624		ENSDART00000104875	ENSDARG00000024317	trap1	3.49	UTR3	9588705	9626674
ENSDART00000137967	ENSDARG00000009372	diras1b	5.39	UTR3	37059304	37059966		ENSDART00000066053	ENSDARG00000044938	cbx2	3.44	UTR3	10152092	10164759
ENSDART00000145896	ENSDARG00000095191	si:dkey-57k2.7	3.27	exonic	37460640	37462462		ENSDART00000158899	ENSDARG00000101622	mrps7	4.08	UTR3	11072958	11075476
ENSDART00000146103	ENSDARG00000074447	dapk3	3.1	UTR3	37469576	37478418		ENSDART00000158060	ENSDARG00000102565	vasnb	3.48	UTR3	12440099	12487576
ENSDART00000008302	ENSDARG00000011948	insra	4.2	UTR3	37544951	37632896		ENSDART00000166000	ENSDARG00000102436	si:ch211-194b1.1	3.63	exonic	13637383	13684397
ENSDART00000008302	ENSDARG00000011948	insra	3.19	UTR5	37544951	37632896		ENSDART00000166000	ENSDARG00000102436	si:ch211-194b1.1	3.29	UTR3	13637383	13684397
ENSDART00000012191	ENSDARG00000013117	hiat1a	3.18	UTR3	37656078	37684641		ENSDART00000159282	ENSDARG00000104847	ptger1b	4.79	UTR3	13830599	13837063
ENSDART00000110781	ENSDARG00000054162	nfatc4	4.51	UTR5	37775655	37803614		ENSDART00000162023	ENSDARG00000101478	plppr2a	4.76	UTR3	14317802	14373165
ENSDART00000039386	ENSDARG00000023303	zgc:66427	3.37	UTR3	37866880	37874647		ENSDART00000165452	ENSDARG00000098224	tlcd4b	3.79	UTR3	14388010	14452325
ENSDART00000075931	ENSDARG00000068221	zmp:0000000729	3.43	exonic	37894849	37896965		ENSDART00000143904	ENSDARG00000090834	epor	5.22	UTR3	14543953	14561096
ENSDART00000034790	ENSDARG00000023181	pcp4l1	3.61	UTR3	37995176	38000276		ENSDART00000090235	ENSDARG00000061836	nfixb	3.86	UTR3	14768364	15058464
ENSDART00000013676	ENSDARG00000075543	chd8	3.23	UTR5	38087413	38117538		ENSDART00000133168	ENSDARG00000011597	atxn2l	3.68	UTR3	15394428	15425689
ENSDART00000128043	ENSDARG00000054290	acin1a	4.15	UTR3	38197820	38225472		ENSDART00000089923	ENSDARG00000062302	znf652	3.04	exonic	15773991	15795396
ENSDART00000137395	ENSDARG00000054290	acin1a	3.64	UTR5	38197820	38225472		ENSDART00000055834	ENSDARG00000008403	phospho1	4.22	UTR3	15805917	15811037
ENSDART00000110826	ENSDARG00000077034	nmnat3	3.42	exonic	39062754	39090286		ENSDART00000055787	ENSDARG00000038281	natd1	3.87	UTR3	15817644	15824100
ENSDART00000147821	ENSDARG00000016084	spsb4a	4.16	UTR3	39584066	39675829		ENSDART00000104397	ENSDARG00000070866	tmem11	4.48	UTR3	15828426	15836140
ENSDART00000098632	ENSDARG00000054454	epha4a	3.62	UTR3	40067808	40136024		ENSDART00000090767	ENSDARG00000062618	kcnj12b	4.36	exonic	16449490	16458018
ENSDART00000098632	ENSDARG00000054454	epha4a	3.56	UTR5	40067808	40136024		ENSDART00000023985	ENSDARG00000015922	stk17al	3.05	UTR3	16841942	16872909
ENSDART00000134756	ENSDARG00000054754	hs6st1a	3.91	UTR5	40901997	41124013		ENSDART00000132163	ENSDARG00000092120	BX470185.1	4.93	ncRNA_exonic	16874401	16876258
ENSDART00000004816	ENSDARG00000056490	ENSDARG00000056490	3.19	UTR3	41577507	41723487		ENSDART00000112450	ENSDARG00000076411	cavin1a	3.62	UTR3	16976095	17012340
ENSDART00000045763	ENSDARG00000016132	keap1a	3.87	UTR3	41835025	41861040		ENSDART00000021634	ENSDARG00000013460	wfikkn2a	3.98	exonic	18097700	18104658
ENSDART00000131278	ENSDARG00000012600	si:dkey-97a13.6	3.27	exonic	41949186	41964402		ENSDART00000136243	ENSDARG00000036994	tbc1d16	3.29	UTR3	18437397	18502030
ENSDART00000140863	ENSDARG00000094514	si:dkey-7l6.3	3.42	UTR3	42354643	42360414		ENSDART00000158791	ENSDARG00000099441	cbx4	3.68	UTR3	18555899	18564030
ENSDART00000127136	ENSDARG00000086104	slco5a1a	3.06	UTR3	42382472	42415902		ENSDART00000124329	ENSDARG00000087327	cbx8a	3.68	UTR3	18567560	18571115
ENSDART00000087823	ENSDARG00000031783	adcy8	3.51	exonic	42776224	42871286		ENSDART00000143892	ENSDARG00000092455	si:ch211-246e12.3	3.51	UTR3	18634685	18650640
ENSDART00000025254	ENSDARG00000023217	crema	4.33	exonic	43159171	43196595		ENSDART00000128626	ENSDARG00000088560	tmem104	3.15	exonic	18840810	18923915
ENSDART00000037808	ENSDARG00000022689	itgb1b.2	3.19	UTR3	43638983	43653328		ENSDART00000148133	ENSDARG00000088560	tmem104	4.07	UTR3	18840810	18923915
ENSDART00000005449	ENSDARG00000016788	zeb1a	3.16	exonic	43807230	43852207		ENSDART00000046297	ENSDARG00000029476	ldlra	3.11	exonic	19299309	19323689
ENSDART00000079582	ENSDARG00000056998	kirrel1b	3.98	UTR3	43961626	44038776		ENSDART00000111528	ENSDARG00000075380	kri1	3.57	UTR3	19336286	19355200
ENSDART00000084174	ENSDARG00000060041	lig1	3.16	UTR5	44301276	44344321		ENSDART00000079333	ENSDARG00000031534	CU571315.1	3.33	UTR3	19468777	19477473
ENSDART00000036997	ENSDARG00000025855	camk2n1a	3.67	UTR3	44943396	44946094		ENSDART00000193509	ENSDARG00000008105	mettl2a	3.01	UTR3	19665319	19682819
ENSDART00000018818	ENSDARG00000021398	mul1a	4.25	UTR3	44960876	44971551		ENSDART00000006490	ENSDARG00000010779	tlk2	3.16	UTR3	19685873	19717934
ENSDART00000168469	ENSDARG00000075886	vwa5b2	3.86	UTR3	44984509	45027754		ENSDART00000078982	ENSDARG00000056481	vat1	3.27	UTR3	19914332	19971774
ENSDART00000014691	ENSDARG00000038585	eif4e2	4.11	UTR3	45116819	45135618		ENSDART00000162440	ENSDARG00000102428	BX088544.1	3.26	ncRNA_exonic	20063509	20064130
ENSDART00000167123	ENSDARG00000102729	ENSDARG00000102729	3.16	exonic	45332137	45336975		ENSDART00000125281	ENSDARG00000088708	ngfra	3.73	UTR3	20156956	20231781
ENSDART00000024034	ENSDARG00000017311	gpsm2	3.27	UTR5	45491032	45510704		ENSDART00000104065	ENSDARG00000070694	nxph3	3.92	UTR5	20404912	20461702
ENSDART00000131872	ENSDARG00000053101	prpf38b	3.84	UTR3	45655294	45663945		ENSDART00000156527	ENSDARG00000003989	crhr1	4.18	UTR5	21669545	21889616
ENSDART00000056882	ENSDARG00000038967	cul3a	3.56	UTR3	47644041	47681454		ENSDART00000156527	ENSDARG00000003989	crhr1	3.8	UTR3	21669545	21889616
ENSDART00000056306	ENSDARG00000008396	ftr24	3.08	UTR5	47916204	47923803		ENSDART00000132190	ENSDARG00000056258	cdc27	3.12	UTR3	22035863	22057600
ENSDART00000056305	ENSDARG00000038569	fzd8b	4.91	UTR3	47955160	47957673		ENSDART00000044157	ENSDARG00000034588	scn4ab	3.18	UTR3	22242269	22316844
ENSDART00000098004	ENSDARG00000034503	per2	3.26	UTR3	48309600	48375342		ENSDART00000156450	ENSDARG00000088967	wnk4b	4.11	exonic	22432069	22551356
ENSDART00000147948	ENSDARG00000061636	kcnj9	3.82	UTR5	48950787	48966431		ENSDART00000112270	ENSDARG00000079097	tanc2a	4.18	UTR3	22578369	22817455
ENSDART00000083710	ENSDARG00000059866	cactin	3.31	UTR3	49608796	49627103		ENSDART00000167127	ENSDARG00000098353	BX322574.1	3.54	ncRNA_exonic	22854673	22880447
ENSDART00000083710	ENSDARG00000059866	cactin	3.1	exonic	49608796	49627103		ENSDART00000111435	ENSDARG00000075139	hdac5	4.15	exonic	22905341	22976456
ENSDART00000083690	ENSDARG00000059857	blvra	3.27	UTR3	49844630	49860723		ENSDART00000078428	ENSDARG00000056015	hoxb13a	3.18	UTR3	23654233	23655834
ENSDART00000145888	ENSDARG00000038541	ccr12a	3.63	UTR5	49984159	49985351		ENSDART00000111227	ENSDARG00000011579	hoxb10a	3.95	UTR3	23669267	23671863
ENSDART00000127623	ENSDARG00000019239	cul1a	3.4	UTR3	50229183	50272077		ENSDART00000023674	ENSDARG00000056023	hoxb9a	3.53	UTR3	23677351	23682436
ENSDART00000158131	ENSDARG00000102557	ftr87	3.06	UTR3	51037175	51059691		ENSDART00000046638	ENSDARG00000056027	hoxb8a	3.57	UTR3	23687909	23690481
ENSDART00000158131	ENSDARG00000102557	ftr87	3.22	exonic	51037175	51059691		ENSDART00000024256	ENSDARG00000010630	hoxb6a	3.78	UTR3	23703704	23705746
ENSDART00000168286	ENSDARG00000100260	them6	3.39	UTR3	51098549	51109476		ENSDART00000012470	ENSDARG00000013533	hoxb4a	3.14	UTR3	23710839	23723982
ENSDART00000044411	ENSDARG00000053326	gna11b	4.3	UTR3	52469854	52550135		ENSDART00000078466	ENSDARG00000029263	hoxb3a	3.69	UTR3	23697997	23771945
ENSDART00000163115	ENSDARG00000102963	sirt6	4.3	UTR3	53065039	53201840		ENSDART00000146636	ENSDARG00000000175	hoxb2a	4.62	UTR3	23752150	23754831
ENSDART00000184066	ENSDARG00000115610	ccl25a	4.77	UTR3	53582357	53592532		ENSDART00000187409	ENSDARG00000029263	hoxb3a	4.81	UTR3	23697997	23771945
ENSDART00000184066	ENSDARG00000115610	ccl25a	3.83	UTR3	53582357	53592532		ENSDART00000034762	ENSDARG00000025615	prr15la	4.16	UTR3	24189804	24197270
ENSDART00000190705	ENSDARG00000110877	FO834855.1	5.27	exonic	53909462	53925308		ENSDART00000055609	ENSDARG00000038141	atf4b	3.02	UTR3	24197934	24200819
ENSDART00000158147	ENSDARG00000102808	calr3b	3.14	UTR3	55783896	55797318		ENSDART00000055607	ENSDARG00000038139	pdgfbb	5.08	UTR5	24275597	24297419
ENSDART00000128828	ENSDARG00000094889	cplx4c	6.64	UTR3	55890673	56003799		ENSDART00000055607	ENSDARG00000038139	pdgfbb	3.75	UTR3	24275597	24297419
ENSDART00000188466	ENSDARG00000112703	CU013534.2	3.79	exonic	55980227	56002115		ENSDART00000055607	ENSDARG00000038139	pdgfbb	4.45	UTR3	24275597	24297419
ENSDART00000154107	ENSDARG00000097617	si:ch211-178n15.1	4.45	UTR3	56060400	56095275		ENSDART00000153551	ENSDARG00000097543	cbx6b	3.91	exonic	24458204	24464794
ENSDART00000097755	ENSDARG00000067850	jund	3.65	UTR3	56125174	56131312		ENSDART00000153507	ENSDARG00000075867	mrtfaa	3.3	UTR3	24708685	24765127
ENSDART00000097755	ENSDARG00000067850	jund	3.78	UTR3	56125174	56131312		ENSDART00000055428	ENSDARG00000038025	cbx7a	3.5	UTR5	24986145	24994617
ENSDART00000168160	ENSDARG00000100313	pip5k1cb	4	UTR3	56508451	56635782		ENSDART00000153799	ENSDARG00000097379	CR936416.1	4.52	ncRNA_exonic	25055976	25060120
ENSDART00000164461	ENSDARG00000052496	arhgap45a	3.25	UTR3	56679214	56757069		ENSDART00000055440	ENSDARG00000055175	c1qtnf6a	3.88	exonic	25216790	25222662
ENSDART00000159719	ENSDARG00000098801	sbno2a	3.53	UTR3	56811549	56884888		ENSDART00000039448	ENSDARG00000022525	mchr1b	4.34	UTR5	25503442	25512817
ENSDART00000161523	ENSDARG00000099368	slc25a42	3.65	UTR3	57076079	57110477		ENSDART00000007119	ENSDARG00000014761	mfsd6l	4	UTR3	25849560	25852579
ENSDART00000097685	ENSDARG00000067815	CABZ01060891.1	3.43	exonic	57609291	57707039		ENSDART00000133523	ENSDARG00000075783	hmgxb4a	3.38	exonic	26044969	26060047
ENSDART00000132245	ENSDARG00000038476	si:dkeyp-68b7.7	3.84	UTR5	57892666	57916317		ENSDART00000143697	ENSDARG00000055731	si:dkeyp-69e1.8	3.75	UTR3	26064091	26070801
ENSDART00000111512	ENSDARG00000074846	si:dkeyp-68b7.12	4.19	UTR3	57953239	57991638		ENSDART00000163832	ENSDARG00000101707	si:ch211-156b7.4	3.81	UTR3	26342768	26343648
ENSDART00000111512	ENSDARG00000074846	si:dkeyp-68b7.12	3.94	exonic	57953239	57991638		ENSDART00000055537	ENSDARG00000038095	socs1a	4.2	UTR3	26813058	26814953
ENSDART00000111512	ENSDARG00000074846	si:dkeyp-68b7.12	3.17	exonic	57953239	57991638		ENSDART00000142141	ENSDARG00000034493	grin2aa	4.17	UTR3	27071749	27277695
ENSDART00000097991	ENSDARG00000067966	fem1a	3.45	ncRNA_exonic	58868109	58869453		ENSDART00000142141	ENSDARG00000034493	grin2aa	3.74	UTR3	27071749	27277695
ENSDART00000114286	ENSDARG00000075936	sugp1	3.01	UTR5	58914674	58919975		ENSDART00000103592	ENSDARG00000038012	fam83fa	3.53	exonic	29469283	29486498
ENSDART00000143980	ENSDARG00000075355	ftr29	3.03	exonic	59221948	59231111		ENSDART00000103592	ENSDARG00000038012	fam83fa	3.24	UTR3	29469283	29486498
ENSDART00000167993	ENSDARG00000088820	zgc:174288	3.08	UTR3	240636	250145		ENSDART00000181058	ENSDARG00000038012	fam83fa	3.94	UTR3	29469283	29486498
ENSDART00000048733	ENSDARG00000030508	ENSDARG00000030508	4.67	exonic	431250	440125		ENSDART00000041388	ENSDARG00000032565	cacng2a	3.74	UTR3	29714775	29845175
ENSDART00000154296	ENSDARG00000039752	si:dkey-167k11.5	3.91	UTR3	431208	454166		ENSDART00000151509	ENSDARG00000086571	kcna7	3.96	UTR5	29980603	29983868
ENSDART00000132460	ENSDARG00000086569	zgc:172051	3.71	UTR3	1005059	1012673		ENSDART00000085736	ENSDARG00000060662	prf1.9	4.06	exonic	30968176	30975502
ENSDART00000109912	ENSDARG00000079544	si:ch1073-464p5.5	3.74	exonic	1015867	1029876		ENSDART00000153381	ENSDARG00000096714	si:dkey-66i24.7	3.25	UTR3	31058464	31060609
ENSDART00000143449	ENSDARG00000074191	zgc:172253	4.09	UTR3	1030479	1036544		ENSDART00000129564	ENSDARG00000088084	si:dkey-66i24.8	3.75	exonic	31087509	31090561
ENSDART00000011111	ENSDARG00000020738	zgc:153921	7.65	exonic	1037959	1045311		ENSDART00000129564	ENSDARG00000088084	si:dkey-66i24.8	3.8	exonic	31087509	31090561
ENSDART00000132817	ENSDARG00000075173	si:ch1073-322p19.1	4.68	UTR3	1096831	1106313		ENSDART00000129564	ENSDARG00000088084	si:dkey-66i24.8	3.08	UTR3	31087509	31090561
ENSDART00000148524	ENSDARG00000038027	nol12	3.66	UTR3	1150348	1156033		ENSDART00000153074	ENSDARG00000096689	si:dkey-66i24.9	3.89	UTR3	31093455	31097530
ENSDART00000055430	ENSDARG00000038028	ndufa6	3.03	UTR3	1182315	1186100		ENSDART00000076636	ENSDARG00000054438	fzd2	3.57	UTR3	31621774	31624213
ENSDART00000112979	ENSDARG00000077467	sox10	3.92	UTR3	1492174	1501255		ENSDART00000127330	ENSDARG00000077126	snrnp70	3.8	UTR3	31925067	31933774
ENSDART00000150922	ENSDARG00000077792	cdc42ep1b	3.2	UTR3	3519607	3528258		ENSDART00000156982	ENSDARG00000094836	si:ch211-195b15.8	3.79	UTR3	32403758	32407192
ENSDART00000109060	ENSDARG00000079269	CR589947.1	4.22	exonic	3545825	3550612		ENSDART00000156464	ENSDARG00000075849	prr12b	3.58	exonic	32425202	32461604
ENSDART00000169680	ENSDARG00000101189	CR589947.2	3.06	exonic	3573696	3578297		ENSDART00000150897	ENSDARG00000096257	si:ch73-367p23.2	3.17	UTR5	32526263	32531004
ENSDART00000156881	ENSDARG00000078832	si:dkey-73p2.3	4.53	exonic	4403980	4426242		ENSDART00000129339	ENSDARG00000037965	srrm2	3.24	UTR3	32631372	32650278
ENSDART00000156881	ENSDARG00000078832	si:dkey-73p2.3	3.44	exonic	4403980	4426242		ENSDART00000165562	ENSDARG00000037967	si:dkey-16l2.16	3.66	UTR5	32661765	32669219
ENSDART00000156881	ENSDARG00000078832	si:dkey-73p2.3	3.14	UTR3	4403980	4426242		ENSDART00000039466	ENSDARG00000027182	rnf25	4.17	UTR3	32671146	32680126
ENSDART00000184186	ENSDARG00000111833	CABZ01046996.1	3.43	exonic	4726621	4731396		ENSDART00000171895	ENSDARG00000078604	tbc1d10b	3.5	exonic	32789605	32811362
ENSDART00000161755	ENSDARG00000102795	CU681842.1	3.26	ncRNA_exonic	5035028	5040829		ENSDART00000171895	ENSDARG00000078604	tbc1d10b	3.73	UTR3	32789605	32811362
ENSDART00000127809	ENSDARG00000086831	zmp:0000001228	3.06	UTR3	7001608	7011997		ENSDART00000035759	ENSDARG00000027357	cd2bp2	3.32	UTR3	32832042	32842383
ENSDART00000127809	ENSDARG00000086831	zmp:0000001228	3.95	UTR3	7001608	7011997		ENSDART00000169337	ENSDARG00000099195	ier2a	3.98	UTR3	33761549	33762726
ENSDART00000157805	ENSDARG00000105074	BX000701.2	3.63	UTR3	7040363	7041760		ENSDART00000006091	ENSDARG00000018698	carm1	4.35	UTR3	34149337	34172214
ENSDART00000104875	ENSDARG00000024317	trap1	3.62	UTR3	9588705	9626674		ENSDART00000055252	ENSDARG00000037909	timm29	5.05	UTR3	34180835	34182587
ENSDART00000066053	ENSDARG00000044938	cbx2	3.57	UTR3	10152092	10164759		ENSDART00000145859	ENSDARG00000024708	slc25a23b	3.28	exonic	34220194	34230565
ENSDART00000158899	ENSDARG00000101622	mrps7	4.13	UTR3	11072958	11075476		ENSDART00000055262	ENSDARG00000037916	cdk5r1a	4.06	UTR3	34821327	34822320
ENSDART00000158060	ENSDARG00000102565	vasnb	3.68	UTR3	12440099	12487576		ENSDART00000055263	ENSDARG00000037917	itga3a	4.19	UTR3	34846201	34917041
ENSDART00000171237	ENSDARG00000104389	kcnj2b	3.84	exonic	12861158	12862480		ENSDART00000055264	ENSDARG00000009568	ca10b	5.59	UTR3	34919810	34981673
ENSDART00000194031	ENSDARG00000117293	LO018183.1	3.93	ncRNA_exonic	13149550	13167328		ENSDART00000029451	ENSDARG00000022254	prkcbb	3.12	UTR3	35005062	35266060
ENSDART00000166806	ENSDARG00000098162	zgc:77748	3.69	UTR3	13469704	13473197		ENSDART00000055266	ENSDARG00000037919	rbbp6	4.42	UTR5	35406395	35421194
ENSDART00000161287	ENSDARG00000100498	CABZ01079251.1	3.46	UTR3	13482542	13489945		ENSDART00000102994	ENSDARG00000037919	rbbp6	3.17	exonic	35406395	35421194
ENSDART00000166000	ENSDARG00000102436	si:ch211-194b1.1	4.07	exonic	13637383	13684397		ENSDART00000132703	ENSDARG00000060207	traf7	3.31	UTR3	35608385	35634727
ENSDART00000166000	ENSDARG00000102436	si:ch211-194b1.1	3.05	exonic	13637383	13684397		ENSDART00000075903	ENSDARG00000070261	crlf3	4.02	UTR5	35812040	35847114
ENSDART00000166000	ENSDARG00000102436	si:ch211-194b1.1	3.14	UTR3	13637383	13684397		ENSDART00000038525	ENSDARG00000028583	ENSDARG00000028583	4	exonic	36160979	36167394
ENSDART00000159282	ENSDARG00000104847	ptger1b	5.75	UTR3	13830599	13837063		ENSDART00000113105	ENSDARG00000089260	dus1l	3.79	UTR3	36222799	36232653
ENSDART00000156766	ENSDARG00000097615	si:ch211-108d22.2	3.3	UTR5	14157090	14189022		ENSDART00000151305	ENSDARG00000060246	slc16a6b	3.9	UTR3	36313532	36328672
ENSDART00000184127	ENSDARG00000101478	plppr2a	3.11	UTR5	14317802	14373165		ENSDART00000158284	ENSDARG00000101886	pdxdc1	4	UTR5	36616713	36644776
ENSDART00000162023	ENSDARG00000101478	plppr2a	3.5	UTR3	14317802	14373165		ENSDART00000161897	ENSDARG00000104719	abcc1	3.31	UTR3	36713477	36743962
ENSDART00000165452	ENSDARG00000098224	tlcd4b	3.9	UTR3	14388010	14452325		ENSDART00000102784	ENSDARG00000070174	ENSDARG00000070174	3.79	exonic	36972298	37055051
ENSDART00000161403	ENSDARG00000101534	rab3db	3.6	UTR3	14512670	14537576		ENSDART00000102784	ENSDARG00000070174	ENSDARG00000070174	3.59	exonic	36972298	37055051
ENSDART00000143904	ENSDARG00000090834	epor	3.21	exonic	14543953	14561096		ENSDART00000055228	ENSDARG00000037892	psmc3ip	3.23	UTR3	37112693	37135569
ENSDART00000090235	ENSDARG00000061836	nfixb	3.59	UTR3	14768364	15058464		ENSDART00000055225	ENSDARG00000037889	wnt9b	4.46	UTR3	37574885	37581620
ENSDART00000065805	ENSDARG00000044767	tspan10	3.06	UTR5	15176737	15186292		ENSDART00000154943	ENSDARG00000089021	si:dkey-7f16.3	4.07	UTR3	38540380	38548751
ENSDART00000133168	ENSDARG00000011597	atxn2l	3.43	UTR3	15394428	15425689		ENSDART00000039517	ENSDARG00000006849	asic2	5.05	exonic	37824268	38625940
ENSDART00000089923	ENSDARG00000062302	znf652	3.52	exonic	15773991	15795396		ENSDART00000083394	ENSDARG00000059747	kcnj19a	3.69	UTR5	38793499	38859305
ENSDART00000055834	ENSDARG00000008403	phospho1	4.38	UTR3	15805917	15811037		ENSDART00000083394	ENSDARG00000059747	kcnj19a	3.09	UTR3	38793499	38859305
ENSDART00000055787	ENSDARG00000038281	natd1	4.06	UTR3	15817644	15824100		ENSDART00000153986	ENSDARG00000097166	BX936386.1	4.09	ncRNA_exonic	39259430	39264373
ENSDART00000104397	ENSDARG00000070866	tmem11	4.63	UTR3	15828426	15836140		ENSDART00000153701	ENSDARG00000097190	BX640398.1	3.61	ncRNA_exonic	39627461	39632098
ENSDART00000090767	ENSDARG00000062618	kcnj12b	4.58	exonic	16449490	16458018		ENSDART00000154869	ENSDARG00000060496	cacna1ha	3.59	exonic	39759130	39952441
ENSDART00000104481	ENSDARG00000016480	slc17a7a	3.34	UTR3	16612574	16654088		ENSDART00000154869	ENSDARG00000060496	cacna1ha	4.01	UTR3	39759130	39952441
ENSDART00000023985	ENSDARG00000015922	stk17al	3.16	UTR3	16841942	16872909		ENSDART00000074746	ENSDARG00000052818	smcr8a	4.27	UTR3	40255408	40258950
ENSDART00000023985	ENSDARG00000015922	stk17al	3.45	UTR3	16841942	16872909		ENSDART00000083241	ENSDARG00000059690	slc29a4	3.04	UTR5	40315410	40349733
ENSDART00000132163	ENSDARG00000092120	BX470185.1	3.76	ncRNA_exonic	16874401	16876258		ENSDART00000103486	ENSDARG00000077052	tnrc18	3.77	exonic	40407352	40488846
ENSDART00000112450	ENSDARG00000076411	cavin1a	3.45	UTR3	16976095	17012340		ENSDART00000103486	ENSDARG00000077052	tnrc18	3.03	exonic	40407352	40488846
ENSDART00000090676	ENSDARG00000062575	si:ch211-210g13.5	3.02	exonic	17346502	17523082		ENSDART00000103486	ENSDARG00000077052	tnrc18	3.84	exonic	40407352	40488846
ENSDART00000153763	ENSDARG00000062565	kcnh4a	3.43	exonic	17547532	17604109		ENSDART00000074647	ENSDARG00000052741	card11	3.78	UTR3	41558682	41632059
ENSDART00000021634	ENSDARG00000013460	wfikkn2a	3.77	exonic	18097700	18104658		ENSDART00000050332	ENSDARG00000025826	gna12a	3.22	UTR3	41647637	41706238
ENSDART00000136243	ENSDARG00000036994	tbc1d16	3.02	UTR3	18437397	18502030		ENSDART00000049007	ENSDARG00000028786	chst12a	4.25	UTR3	41726360	41732947
ENSDART00000158791	ENSDARG00000099441	cbx4	3.89	UTR3	18555899	18564030		ENSDART00000154052	ENSDARG00000075368	mrm2	4.45	UTR3	42126062	42129065
ENSDART00000124329	ENSDARG00000087327	cbx8a	3.68	UTR3	18567560	18571115		ENSDART00000164581	ENSDARG00000105113	galr2b	4.05	UTR3	43460696	43479049
ENSDART00000143892	ENSDARG00000092455	si:ch211-246e12.3	3.52	UTR3	18634685	18650640		ENSDART00000164680	ENSDARG00000102711	CU138533.2	3.24	ncRNA_exonic	43650041	43653791
ENSDART00000128626	ENSDARG00000088560	tmem104	4.04	exonic	18840810	18923915		ENSDART00000083040	ENSDARG00000059616	hs3st2	6.58	exonic	44947355	45000645
ENSDART00000148133	ENSDARG00000088560	tmem104	3.34	UTR3	18840810	18923915		ENSDART00000131652	ENSDARG00000059610	gpr146	3.78	UTR3	45687266	45717575
ENSDART00000046297	ENSDARG00000029476	ldlra	3.25	exonic	19299309	19323689		ENSDART00000076007	ENSDARG00000074661	gper1	7.03	UTR3	45756605	45770089
ENSDART00000111528	ENSDARG00000075380	kri1	3.65	UTR3	19336286	19355200		ENSDART00000006602	ENSDARG00000032344	pde4a	3.99	UTR3	46628885	46754730
ENSDART00000079333	ENSDARG00000031534	CU571315.1	4.02	UTR3	19468777	19477473		ENSDART00000102202	ENSDARG00000069940	ppap2d	3.17	UTR5	47322494	47387377
ENSDART00000193509	ENSDARG00000008105	mettl2a	3.16	UTR3	19665319	19682819		ENSDART00000166294	ENSDARG00000101914	metrnla	3.61	UTR3	48473346	48489887
ENSDART00000006490	ENSDARG00000010779	tlk2	3.25	UTR3	19685873	19717934		ENSDART00000159420	ENSDARG00000099149	hs3st3b1a	4.9	UTR5	48842918	48869632
ENSDART00000078982	ENSDARG00000056481	vat1	3.37	UTR3	19914332	19971774		ENSDART00000162799	ENSDARG00000102948	crb3a	3.46	UTR3	49521106	49548229
ENSDART00000137944	ENSDARG00000056468	asb16	3.24	UTR3	20001608	20011807		ENSDART00000156347	ENSDARG00000078953	epn3a	3.46	UTR3	50155245	50269145
ENSDART00000125281	ENSDARG00000088708	ngfra	3.89	UTR3	20156956	20231781		ENSDART00000155745	ENSDARG00000097006	CR854839.1	3.51	ncRNA_exonic	51417422	51446595
ENSDART00000104065	ENSDARG00000070694	nxph3	3.44	UTR5	20404912	20461702		ENSDART00000104648	ENSDARG00000074362	ENSDARG00000074362	4.12	UTR3	52092599	52110809
ENSDART00000166162	ENSDARG00000101826	zwi	3.08	ncRNA_exonic	21025153	21030873		ENSDART00000154410	ENSDARG00000073974	colgalt1	3.96	UTR3	52702700	52732034
ENSDART00000156527	ENSDARG00000003989	crhr1	3.28	UTR3	21669545	21889616		ENSDART00000108639	ENSDARG00000077249	gmip	3.76	UTR3	52737565	52801302
ENSDART00000156527	ENSDARG00000003989	crhr1	4.23	UTR3	21669545	21889616		ENSDART00000058958	ENSDARG00000029931	atp13a1	3.28	UTR3	52899801	52952026
ENSDART00000132190	ENSDARG00000056258	cdc27	3.23	UTR3	22035863	22057600		ENSDART00000104683	ENSDARG00000052150	pbx4	3.56	UTR3	52999962	53076469
ENSDART00000177169	ENSDARG00000056258	cdc27	3.44	UTR3	22035863	22057600		ENSDART00000114343	ENSDARG00000078904	brd4	4.08	UTR3	53116172	53224280
ENSDART00000044157	ENSDARG00000034588	scn4ab	3.39	UTR3	22242269	22316844		ENSDART00000082715	ENSDARG00000059475	camsap3	3.07	UTR5	53352018	53449437
ENSDART00000155597	ENSDARG00000061798	arhgap27l	4.24	UTR5	22375596	22422169		ENSDART00000170461	ENSDARG00000098294	col5a3a	3.5	UTR3	53773256	53919463
ENSDART00000123054	ENSDARG00000088967	wnk4b	3.21	UTR5	22432069	22551356		ENSDART00000109894	ENSDARG00000077847	olfm2a	3.36	UTR3	54012708	54238460
ENSDART00000123054	ENSDARG00000088967	wnk4b	3.27	exonic	22432069	22551356		ENSDART00000029387	ENSDARG00000022232	ppan	3.56	UTR3	54553931	54567961
ENSDART00000112270	ENSDARG00000079097	tanc2a	4.32	UTR3	22578369	22817455		ENSDART00000156065	ENSDARG00000014929	p2ry11	3.64	UTR3	54572725	54577985
ENSDART00000111435	ENSDARG00000075139	hdac5	3.89	exonic	22905341	22976456		ENSDART00000132587	ENSDARG00000069729	mpg	4.53	UTR3	55031685	55043150
ENSDART00000078428	ENSDARG00000056015	hoxb13a	3.33	UTR3	23654233	23655834		ENSDART00000154197	ENSDARG00000062947	amn	3.69	exonic	56876280	56877918
ENSDART00000111227	ENSDARG00000011579	hoxb10a	3.93	UTR3	23669267	23671863		ENSDART00000162930	ENSDARG00000103739	bahcc1a	3.2	UTR3	57038033	57174041
ENSDART00000023674	ENSDARG00000056023	hoxb9a	3.64	UTR3	23677351	23682436		ENSDART00000126505	ENSDARG00000088258	CABZ01038494.1	4.04	exonic	58231560	58292496
ENSDART00000046638	ENSDARG00000056027	hoxb8a	3.58	UTR3	23687909	23690481		ENSDART00000154122	ENSDARG00000086459	si:ch211-165g14.1	3.14	UTR3	58472305	58487848
ENSDART00000024256	ENSDARG00000010630	hoxb6a	3.62	UTR3	23703704	23705746		ENSDART00000126749	ENSDARG00000088908	CU570691.1	4.16	ncRNA_exonic	58702320	58710755
ENSDART00000078466	ENSDARG00000029263	hoxb3a	3.83	UTR3	23697997	23771945		ENSDART00000160767	ENSDARG00000099238	rasd4	3.73	UTR3	59051503	59052994
ENSDART00000174580	ENSDARG00000029263	hoxb3a	4.04	UTR3	23697997	23771945		ENSDART00000102014	ENSDARG00000078383	mcrip1	3.37	UTR3	59864872	59876861
ENSDART00000146636	ENSDARG00000000175	hoxb2a	4.17	UTR3	23752150	23754831		ENSDART00000153928	ENSDARG00000089338	si:ch211-110e21.3	3.54	UTR3	60007703	60016714
ENSDART00000034762	ENSDARG00000025615	prr15la	3.54	UTR3	24189804	24197270		ENSDART00000080437	ENSDARG00000069869	zgc:113030	3.94	UTR3	60044780	60074605
ENSDART00000055609	ENSDARG00000038141	atf4b	3.18	UTR3	24197934	24200819		ENSDART00000080437	ENSDARG00000069869	zgc:113030	3.77	UTR3	60044780	60074605
ENSDART00000055607	ENSDARG00000038139	pdgfbb	4.74	UTR5	24275597	24297419		ENSDART00000082902	ENSDARG00000059557	xylt2	4.12	UTR3	60177774	60226027
ENSDART00000055607	ENSDARG00000038139	pdgfbb	4.03	UTR3	24275597	24297419		ENSDART00000157772	ENSDARG00000101919	foxj1a	3.63	UTR3	60716904	60733722
ENSDART00000055607	ENSDARG00000038139	pdgfbb	3.66	UTR3	24275597	24297419		ENSDART00000106590	ENSDARG00000074768	zgc:113295	3.63	exonic	61540527	61543750
ENSDART00000153551	ENSDARG00000097543	cbx6b	4.03	exonic	24458204	24464794		ENSDART00000106680	ENSDARG00000076679	rai1	3.73	exonic	62000822	62053314
ENSDART00000153507	ENSDARG00000075867	mrtfaa	3.05	exonic	24708685	24765127		ENSDART00000106680	ENSDARG00000076679	rai1	3.64	exonic	62000822	62053314
ENSDART00000153507	ENSDARG00000075867	mrtfaa	3.3	UTR3	24708685	24765127		ENSDART00000106680	ENSDARG00000076679	rai1	3.31	UTR3	62000822	62053314
ENSDART00000055428	ENSDARG00000038025	cbx7a	3.94	UTR3	24986145	24994617		ENSDART00000175012	ENSDARG00000116271	BX470259.2	3.45	UTR3	62216727	62250574
ENSDART00000153799	ENSDARG00000097379	CR936416.1	4.57	ncRNA_exonic	25055976	25060120		ENSDART00000193718	ENSDARG00000116271	BX470259.2	3.6	UTR3	62216727	62250574
ENSDART00000055440	ENSDARG00000055175	c1qtnf6a	4.47	exonic	25216790	25222662		ENSDART00000058719	ENSDARG00000069796	znf1124	3.06	UTR3	62317990	62324799
ENSDART00000039448	ENSDARG00000022525	mchr1b	5.17	UTR5	25503442	25512817		ENSDART00000158414	ENSDARG00000078281	zgc:173575	3.07	exonic	62327332	62329712
ENSDART00000007119	ENSDARG00000014761	mfsd6l	4.73	UTR3	25849560	25852579		ENSDART00000154894	ENSDARG00000097714	FP017215.1	4.3	ncRNA_exonic	62432901	62445887
ENSDART00000143697	ENSDARG00000055731	si:dkeyp-69e1.8	3.79	UTR3	26064091	26070801		ENSDART00000051025	ENSDARG00000035221	zgc:110249	3.53	UTR3	12977	46058
ENSDART00000131288	ENSDARG00000070565	adap2	3.73	exonic	26267725	26281561		ENSDART00000106389	ENSDARG00000035221	zgc:110249	4.39	UTR5	12977	46058
ENSDART00000163832	ENSDARG00000101707	si:ch211-156b7.4	3.61	UTR3	26342768	26343648		ENSDART00000159073	ENSDARG00000098142	CR391944.1	3.85	exonic	146153	147368
ENSDART00000055537	ENSDARG00000038095	socs1a	3.67	UTR3	26813058	26814953		ENSDART00000053892	ENSDARG00000074266	si:ch1073-314i13.4	3.73	UTR3	1228132	1232384
ENSDART00000142141	ENSDARG00000034493	grin2aa	3.9	exonic	27071749	27277695		ENSDART00000053892	ENSDARG00000074266	si:ch1073-314i13.4	3.71	UTR3	1228132	1232384
ENSDART00000142141	ENSDARG00000034493	grin2aa	4	UTR3	27071749	27277695		ENSDART00000149814	ENSDARG00000078348	tcf20	3.69	UTR3	1260350	1283247
ENSDART00000085216	ENSDARG00000070522	cacna1ia	8.08	exonic	29082267	29378430		ENSDART00000149814	ENSDARG00000078348	tcf20	3.22	UTR5	1260350	1283247
ENSDART00000103592	ENSDARG00000038012	fam83fa	3.29	exonic	29469283	29486498		ENSDART00000047094	ENSDARG00000079348	ENSDARG00000079348	3.74	exonic	1303862	1317290
ENSDART00000103592	ENSDARG00000038012	fam83fa	3.46	UTR3	29469283	29486498		ENSDART00000047094	ENSDARG00000079348	ENSDARG00000079348	3.98	exonic	1303862	1317290
ENSDART00000048867	ENSDARG00000014477	sstr3	4.86	exonic	29600917	29602479		ENSDART00000149622	ENSDARG00000086189	mgp	3.16	UTR3	1414870	1434135
ENSDART00000041388	ENSDARG00000032565	cacng2a	4.26	UTR3	29714775	29845175		ENSDART00000133148	ENSDARG00000040200	BX465228.1	4.61	ncRNA_exonic	1880882	1888204
ENSDART00000151509	ENSDARG00000086571	kcna7	3.86	UTR5	29980603	29983868		ENSDART00000140482	ENSDARG00000079723	si:dkey-46g23.1	3.01	UTR3	3335167	3372259
ENSDART00000085736	ENSDARG00000060662	prf1.9	3.08	UTR3	30968176	30975502		ENSDART00000109428	ENSDARG00000079723	si:dkey-46g23.1	3.15	exonic	3335167	3372259
ENSDART00000153381	ENSDARG00000096714	si:dkey-66i24.7	3.23	UTR3	31058464	31060609		ENSDART00000180978	ENSDARG00000110879	BX908804.2	3.87	UTR3	3729821	3731563
ENSDART00000129564	ENSDARG00000088084	si:dkey-66i24.8	3.46	exonic	31087509	31090561		ENSDART00000007434	ENSDARG00000044235	BX005421.1	3.44	ncRNA_exonic	3971436	3992554
ENSDART00000129564	ENSDARG00000088084	si:dkey-66i24.8	6.34	UTR3	31087509	31090561		ENSDART00000155807	ENSDARG00000093476	si:dkey-175d9.2	3.21	exonic	4239106	4253214
ENSDART00000153074	ENSDARG00000096689	si:dkey-66i24.9	3.94	UTR3	31093455	31097530		ENSDART00000081894	ENSDARG00000058958	trim35-7	5.89	exonic	5344999	5362347
ENSDART00000151423	ENSDARG00000028521	c1ql3b	3.16	exonic	31396149	31430489		ENSDART00000159308	ENSDARG00000104825	trim35-7	3.78	UTR3	5420406	5433392
ENSDART00000076636	ENSDARG00000054438	fzd2	3.81	UTR3	31621774	31624213		ENSDART00000145866	ENSDARG00000017720	si:ch211-106h11.1	3.67	exonic	5647772	5664123
ENSDART00000055279	ENSDARG00000077126	snrnp70	4	UTR3	31925067	31933774		ENSDART00000184738	ENSDARG00000116871	BX284638.2	3.05	exonic	5882130	5964557
ENSDART00000156982	ENSDARG00000094836	si:ch211-195b15.8	3.85	UTR3	32403758	32407192		ENSDART00000168508	ENSDARG00000104099	FP236513.1	4.47	ncRNA_exonic	6204184	6211960
ENSDART00000156464	ENSDARG00000075849	prr12b	3.53	exonic	32425202	32461604		ENSDART00000168210	ENSDARG00000098397	FP016106.1	5.42	ncRNA_exonic	6556960	6597195
ENSDART00000150897	ENSDARG00000096257	si:ch73-367p23.2	3.31	UTR5	32526263	32531004		ENSDART00000168210	ENSDARG00000098397	FP016106.1	5.96	ncRNA_exonic	6556960	6597195
ENSDART00000151025	ENSDARG00000090625	si:ch73-248e21.1	3.02	UTR5	32571929	32583374		ENSDART00000161188	ENSDARG00000102856	si:ch73-59f11.3	5.31	UTR3	6600294	6608342
ENSDART00000151025	ENSDARG00000090625	si:ch73-248e21.1	3.33	UTR3	32571929	32583374		ENSDART00000161188	ENSDARG00000102856	si:ch73-59f11.3	3.38	exonic	6600294	6608342
ENSDART00000129339	ENSDARG00000037965	srrm2	3.17	UTR3	32631372	32650278		ENSDART00000123809	ENSDARG00000088789	mast1b	3.35	exonic	6720858	6768905
ENSDART00000165562	ENSDARG00000037967	si:dkey-16l2.16	3.82	UTR5	32661765	32669219		ENSDART00000168797	ENSDARG00000099172	BX000701.1	3.25	UTR5	6895555	6902975
ENSDART00000039466	ENSDARG00000027182	rnf25	4.5	UTR3	32671146	32680126		ENSDART00000130027	ENSDARG00000103450	BX005085.3	3.66	exonic	7098948	7160717
ENSDART00000171895	ENSDARG00000078604	tbc1d10b	3.47	exonic	32789605	32811362		ENSDART00000125947	ENSDARG00000089947	BX005085.1	3.56	UTR5	7123912	7129057
ENSDART00000171895	ENSDARG00000078604	tbc1d10b	3.67	UTR3	32789605	32811362		ENSDART00000180849	ENSDARG00000115220	BX005085.6	4.23	exonic	7133388	7134113
ENSDART00000035759	ENSDARG00000027357	cd2bp2	3.44	UTR3	32832042	32842383		ENSDART00000178155	ENSDARG00000114108	BX005085.5	3.19	UTR5	7141360	7147226
ENSDART00000169337	ENSDARG00000099195	ier2a	4.06	UTR3	33761549	33762726		ENSDART00000130027	ENSDARG00000103450	BX005085.3	3.03	UTR5	7098948	7160717
ENSDART00000151562	ENSDARG00000018698	carm1	4.28	UTR3	34149337	34172214		ENSDART00000122468	ENSDARG00000091679	FO704858.1	4.7	exonic	7245170	7254636
ENSDART00000055252	ENSDARG00000037909	timm29	5.3	UTR3	34180835	34182587		ENSDART00000122468	ENSDARG00000091679	FO704858.1	3.35	exonic	7245170	7254636
ENSDART00000055262	ENSDARG00000037916	cdk5r1a	3.93	UTR3	34821327	34822320		ENSDART00000164998	ENSDARG00000103530	zgc:113102	3.56	UTR3	7263209	7271258
ENSDART00000055263	ENSDARG00000037917	itga3a	4.17	UTR3	34846201	34917041		ENSDART00000158765	ENSDARG00000098923	zgc:173577	3.63	UTR3	7276432	7283867
ENSDART00000055264	ENSDARG00000009568	ca10b	6.04	UTR3	34919810	34981673		ENSDART00000148349	ENSDARG00000094216	si:ch1073-186o8.3	3.4	exonic	7295464	7296189
ENSDART00000110126	ENSDARG00000076401	cacng3b	3.8	UTR3	35298078	35375978		ENSDART00000161225	ENSDARG00000100803	zgc:113443	3.48	UTR3	7299141	7343549
ENSDART00000055266	ENSDARG00000037919	rbbp6	4.43	UTR5	35406395	35421194		ENSDART00000163501	ENSDARG00000102411	CR847850.1	4.05	exonic	7435802	7436932
ENSDART00000102994	ENSDARG00000037919	rbbp6	3.05	exonic	35406395	35421194		ENSDART00000159873	ENSDARG00000115857	znf1001	4.17	exonic	7463168	7464250
ENSDART00000132703	ENSDARG00000060207	traf7	3.53	UTR3	35608385	35634727		ENSDART00000162970	ENSDARG00000103777	znf1001	3.86	UTR3	7509323	7524363
ENSDART00000075903	ENSDARG00000070261	crlf3	3.7	UTR5	35812040	35847114		ENSDART00000128960	ENSDARG00000090740	zmp:0000001003	4.57	UTR3	7545733	7546740
ENSDART00000038525	ENSDARG00000028583	ENSDARG00000028583	4.05	exonic	36160979	36167394		ENSDART00000160621	ENSDARG00000102240	CU695223.1	4.84	ncRNA_exonic	7557916	7570284
ENSDART00000113105	ENSDARG00000089260	dus1l	4.16	UTR3	36222799	36232653		ENSDART00000170917	ENSDARG00000104773	junbb	4.13	UTR3	7654655	7656059
ENSDART00000151305	ENSDARG00000060246	slc16a6b	3.68	UTR3	36313532	36328672		ENSDART00000138588	ENSDARG00000039108	trim35-9	3.17	exonic	8256231	8285123
ENSDART00000158284	ENSDARG00000101886	pdxdc1	3.27	UTR5	36616713	36644776		ENSDART00000168234	ENSDARG00000112452	crebbpb	4.24	UTR3	9634777	9722603
ENSDART00000149659	ENSDARG00000037894	ezh1	3.39	UTR3	36859701	36892651		ENSDART00000168234	ENSDARG00000112452	crebbpb	3.22	exonic	9634777	9722603
ENSDART00000102784	ENSDARG00000070174	ENSDARG00000070174	4.01	exonic	36972298	37055051		ENSDART00000160102	ENSDARG00000103847	CR339059.1	4.98	exonic	9737490	9738985
ENSDART00000150917	ENSDARG00000070174	ENSDARG00000070174	3.62	UTR3	36972298	37055051		ENSDART00000081766	ENSDARG00000058819	nog1	3.83	UTR3	10310090	10312232
ENSDART00000125611	ENSDARG00000059804	retreg3	3.14	UTR3	37083765	37107873		ENSDART00000192654	ENSDARG00000088051	AL935044.1	3.3	exonic	11371786	11373435
ENSDART00000151144	ENSDARG00000055713	fmnl1a	3.96	UTR5	37196258	37235300		ENSDART00000127157	ENSDARG00000074752	hlfa	3.23	UTR3	11585298	11624694
ENSDART00000055225	ENSDARG00000037889	wnt9b	4.62	UTR3	37574885	37581620		ENSDART00000018159	ENSDARG00000011609	ENSDARG00000011609	3.54	UTR3	11779689	11828206
ENSDART00000151506	ENSDARG00000096229	si:dkey-260c8.8	3.52	exonic	37790351	37806283		ENSDART00000165131	ENSDARG00000104587	srl	4	UTR3	12128117	12187245
ENSDART00000039517	ENSDARG00000006849	asic2	3.71	exonic	37824268	38625940		ENSDART00000159934	ENSDARG00000102472	btbd17b	3.14	exonic	12884117	12890779
ENSDART00000083394	ENSDARG00000059747	kcnj19a	3.04	exonic	38793499	38859305		ENSDART00000158747	ENSDARG00000098578	pdgfab	3.8	UTR3	12924930	12970428
ENSDART00000083394	ENSDARG00000059747	kcnj19a	3.16	UTR3	38793499	38859305		ENSDART00000166639	ENSDARG00000104173	tufm	3.61	UTR3	13582019	13599482
ENSDART00000153986	ENSDARG00000097166	BX936386.1	3.86	ncRNA_exonic	39259430	39264373		ENSDART00000133850	ENSDARG00000039338	gadd45gip1	3.14	UTR3	14691312	14695033
ENSDART00000153701	ENSDARG00000097190	BX640398.1	3.13	ncRNA_exonic	39627461	39632098		ENSDART00000138328	ENSDARG00000041217	xpo6	3.68	exonic	15085294	15131438
ENSDART00000154869	ENSDARG00000060496	cacna1ha	3.74	exonic	39759130	39952441		ENSDART00000037906	ENSDARG00000027749	hirip3	3.75	UTR3	15193521	15210491
ENSDART00000154869	ENSDARG00000060496	cacna1ha	3.96	UTR3	39759130	39952441		ENSDART00000136890	ENSDARG00000090026	BX682550.1	3.45	ncRNA_exonic	15622547	15625520
ENSDART00000074746	ENSDARG00000052818	smcr8a	3.89	UTR3	40255408	40258950		ENSDART00000131310	ENSDARG00000092816	si:dkey-93n13.2	3.82	UTR3	15627268	15635313
ENSDART00000103486	ENSDARG00000077052	tnrc18	4.02	exonic	40407352	40488846		ENSDART00000133957	ENSDARG00000094328	si:dkey-93n13.1	3.51	UTR5	15635946	15645405
ENSDART00000103486	ENSDARG00000077052	tnrc18	3.75	exonic	40407352	40488846		ENSDART00000026658	ENSDARG00000026453	zgc:66474	3.18	UTR5	15646192	15668433
ENSDART00000074647	ENSDARG00000052741	card11	3.97	UTR3	41558682	41632059		ENSDART00000080441	ENSDARG00000057707	zgc:66443	3.15	UTR3	15669952	15679107
ENSDART00000050332	ENSDARG00000025826	gna12a	3.32	UTR3	41647637	41706238		ENSDART00000080441	ENSDARG00000057707	zgc:66443	3.38	UTR3	15669952	15679107
ENSDART00000049007	ENSDARG00000028786	chst12a	4.68	UTR3	41726360	41732947		ENSDART00000113630	ENSDARG00000079616	cramp1	3.54	exonic	15859612	15889508
ENSDART00000154052	ENSDARG00000075368	mrm2	4.45	UTR3	42126062	42129065		ENSDART00000080672	ENSDARG00000057910	mrps34	3.43	UTR3	16003122	16010968
ENSDART00000163579	ENSDARG00000104199	si:dkey-43p13.5	3.99	UTR3	43086548	43092262		ENSDART00000142099	ENSDARG00000073998	si:ch211-23l10.3	3.17	exonic	16473006	16493528
ENSDART00000164581	ENSDARG00000105113	galr2b	4.28	UTR3	43460696	43479049		ENSDART00000027630	ENSDARG00000005254	kdelr2a	3.05	UTR3	18376269	18384501
ENSDART00000164680	ENSDARG00000102711	CU138533.2	3.29	ncRNA_exonic	43650041	43653791		ENSDART00000055767	ENSDARG00000038243	e4f1	3.18	UTR3	18714143	18737126
ENSDART00000163150	ENSDARG00000104984	dre-mir-193b	4.18	ncRNA_exonic	43714699	43714783		ENSDART00000145539	ENSDARG00000038242	zgc:113333	3.89	UTR3	18740950	18756076
ENSDART00000083040	ENSDARG00000059616	hs3st2	4.29	exonic	44947355	45000645		ENSDART00000194443	ENSDARG00000117784	CU151886.3	5.5	ncRNA_exonic	18972408	18974640
ENSDART00000131652	ENSDARG00000059610	gpr146	3.79	UTR3	45687266	45717575		ENSDART00000110554	ENSDARG00000078149	grin2ca	3.06	exonic	19005187	19133003
ENSDART00000076007	ENSDARG00000074661	gper1	7.15	UTR3	45756605	45770089		ENSDART00000110554	ENSDARG00000078149	grin2ca	4.65	exonic	19005187	19133003
ENSDART00000006602	ENSDARG00000032344	pde4a	3.67	UTR3	46628885	46754730		ENSDART00000155369	ENSDARG00000097324	BX546473.1	3.41	ncRNA_exonic	19207234	19216723
ENSDART00000166294	ENSDARG00000101914	metrnla	3.73	UTR3	48473346	48489887		ENSDART00000132987	ENSDARG00000040526	s1pr5a	3.6	UTR3	19364948	19368435
ENSDART00000159420	ENSDARG00000099149	hs3st3b1a	4.99	UTR5	48842918	48869632		ENSDART00000165552	ENSDARG00000099809	BX572620.1	4.76	ncRNA_exonic	19813248	19814819
ENSDART00000162799	ENSDARG00000102948	crb3a	3.07	UTR3	49521106	49548229		ENSDART00000134969	ENSDARG00000070735	rnd2	3.32	UTR3	19850937	19899914
ENSDART00000156347	ENSDARG00000078953	epn3a	3.63	UTR3	50155245	50269145		ENSDART00000159457	ENSDARG00000100519	spop	4.22	UTR3	20658203	20793656
ENSDART00000104648	ENSDARG00000074362	ENSDARG00000074362	4.66	exonic	52092599	52110809		ENSDART00000109578	ENSDARG00000078640	fam117aa	3.35	UTR3	20983395	21010979
ENSDART00000154410	ENSDARG00000073974	colgalt1	3.85	UTR3	52702700	52732034		ENSDART00000109578	ENSDARG00000078640	fam117aa	3.23	UTR5	20983395	21010979
ENSDART00000108639	ENSDARG00000077249	gmip	4.32	UTR3	52737565	52801302		ENSDART00000109790	ENSDARG00000006566	nlk1	3.15	UTR3	21066315	21094525
ENSDART00000058958	ENSDARG00000029931	atp13a1	3.19	UTR3	52899801	52952026		ENSDART00000129016	ENSDARG00000087330	maza	3.6	exonic	21096027	21118969
ENSDART00000104683	ENSDARG00000052150	pbx4	3.66	UTR3	52999962	53076469		ENSDART00000007293	ENSDARG00000007344	tcap	3.28	UTR3	21240594	21242460
ENSDART00000114343	ENSDARG00000078904	brd4	3.89	UTR3	53116172	53224280		ENSDART00000114906	ENSDARG00000075249	fam171a2a	3.18	UTR3	21280658	21348478
ENSDART00000170461	ENSDARG00000098294	col5a3a	3.51	UTR3	53773256	53919463		ENSDART00000114723	ENSDARG00000079912	rapgefl1	3.07	exonic	23334967	23407720
ENSDART00000109894	ENSDARG00000077847	olfm2a	3.43	UTR3	54012708	54238460		ENSDART00000087726	ENSDARG00000061478	igf2bp1	3.4	UTR3	23518137	23575115
ENSDART00000029387	ENSDARG00000022232	ppan	3.76	UTR3	54553931	54567961		ENSDART00000124921	ENSDARG00000029215	ube2z	3.26	exonic	23581614	23596840
ENSDART00000156065	ENSDARG00000014929	p2ry11	3.46	exonic	54572725	54577985		ENSDART00000153684	ENSDARG00000097515	CR751227.1	4.66	ncRNA_exonic	23740362	23740665
ENSDART00000156065	ENSDARG00000014929	p2ry11	3.92	UTR3	54572725	54577985		ENSDART00000103982	ENSDARG00000030616	nfe2l1a	3.26	UTR3	24072720	24093144
ENSDART00000018205	ENSDARG00000079802	aanat2	3.19	UTR3	54887782	54893706		ENSDART00000157135	ENSDARG00000074773	si:dkey-110g7.8	3.92	UTR3	24201956	24205339
ENSDART00000132587	ENSDARG00000069729	mpg	3.91	UTR3	55031685	55043150		ENSDART00000161612	ENSDARG00000099678	BX569789.1	3.38	UTR3	24675029	24681404
ENSDART00000168133	ENSDARG00000099465	rnf213a	3.3	UTR3	56699187	56813923		ENSDART00000086768	ENSDARG00000061108	ep300b	3.96	exonic	24996930	25055795
ENSDART00000154197	ENSDARG00000062947	amn	3.5	UTR3	56876280	56877918		ENSDART00000086768	ENSDARG00000061108	ep300b	3.54	exonic	24996930	25055795
ENSDART00000162930	ENSDARG00000103739	bahcc1a	3.58	UTR3	57038033	57174041		ENSDART00000154724	ENSDARG00000055160	chadla	3.52	UTR3	25108968	25119839
ENSDART00000126505	ENSDARG00000088258	CABZ01038494.1	3.6	exonic	58231560	58292496		ENSDART00000089325	ENSDARG00000060991	mief1	3.97	UTR3	25136153	25148047
ENSDART00000154122	ENSDARG00000086459	si:ch211-165g14.1	3.08	UTR3	58472305	58487848		ENSDART00000139423	ENSDARG00000038069	mgat3a	3.93	UTR3	25237399	25268751
ENSDART00000126749	ENSDARG00000088908	CU570691.1	3.29	ncRNA_exonic	58702320	58710755		ENSDART00000154200	ENSDARG00000077361	bptf	3.24	UTR3	25378801	25421504
ENSDART00000160767	ENSDARG00000099238	rasd4	3.76	UTR3	59051503	59052994		ENSDART00000122735	ENSDARG00000088072	usp43b	4.87	UTR3	25546672	25646149
ENSDART00000102014	ENSDARG00000078383	mcrip1	3.65	UTR3	59864872	59876861		ENSDART00000122735	ENSDARG00000088072	usp43b	3.74	exonic	25546672	25646149
ENSDART00000153928	ENSDARG00000089338	si:ch211-110e21.3	3.59	UTR3	60007703	60016714		ENSDART00000039482	ENSDARG00000022531	ntn1b	3.38	exonic	25708549	25814097
ENSDART00000080437	ENSDARG00000069869	zgc:113030	3.84	UTR3	60044780	60074605		ENSDART00000113780	ENSDARG00000079699	zgc:162612	3.83	UTR3	26108033	26109322
ENSDART00000080437	ENSDARG00000069869	zgc:113030	4.17	UTR3	60044780	60074605		ENSDART00000078671	ENSDARG00000029688	hsp70.1	3.48	UTR3	26112780	26115559
ENSDART00000082902	ENSDARG00000059557	xylt2	3.24	UTR3	60177774	60226027		ENSDART00000113890	ENSDARG00000061213	rabep2	3.17	UTR3	26157073	26171668
ENSDART00000157772	ENSDARG00000101919	foxj1a	3.79	UTR3	60716904	60733722		ENSDART00000087118	ENSDARG00000061248	xylt1	3.05	exonic	26418451	26524934
ENSDART00000106530	ENSDARG00000097098	znf1004	3.24	exonic	61522759	61533097		ENSDART00000087047	ENSDARG00000061208	rab40c	3.43	UTR3	26751861	26787430
ENSDART00000106590	ENSDARG00000074768	zgc:113295	3.72	exonic	61540527	61543750		ENSDART00000156228	ENSDARG00000089698	atf7ip2	3.45	exonic	27058461	27072179
ENSDART00000126807	ENSDARG00000116815	znf1024	3.35	exonic	62205858	62209351		ENSDART00000151670	ENSDARG00000060915	fbxl16	4.31	UTR3	28634467	28665291
ENSDART00000175012	ENSDARG00000116271	BX470259.2	3.09	UTR3	62216727	62250574		ENSDART00000054408	ENSDARG00000037390	gsg1l	3.16	UTR3	28718817	28750495
ENSDART00000193718	ENSDARG00000116271	BX470259.2	3.87	UTR3	62216727	62250574		ENSDART00000054408	ENSDARG00000037390	gsg1l	4.05	UTR5	28718817	28750495
ENSDART00000132197	ENSDARG00000102658	zgc:174624	3.57	exonic	62271320	62276177		ENSDART00000151679	ENSDARG00000073718	si:ch73-233k15.2	3.53	UTR3	29674308	29688399
ENSDART00000185108	ENSDARG00000115456	zgc:173575	3.75	exonic	62290024	62297374		ENSDART00000014021	ENSDARG00000007449	slc25a39	4.08	UTR3	29872819	29891500
ENSDART00000058719	ENSDARG00000069796	znf1124	3.28	UTR3	62317990	62324799		ENSDART00000151501	ENSDARG00000091962	ENSDARG00000091962	3.81	UTR3	29902221	29910547
ENSDART00000158414	ENSDARG00000078281	zgc:173575	3.08	exonic	62327332	62329712		ENSDART00000109953	ENSDARG00000077053	ppfia3	3.34	exonic	30044011	30123113
ENSDART00000174569	ENSDARG00000111506	BX470259.1	3.59	exonic	62339264	62346128		ENSDART00000150958	ENSDARG00000004597	lrrc4ba	4.32	UTR3	30369765	30434016
ENSDART00000154894	ENSDARG00000097714	FP017215.1	3.94	ncRNA_exonic	62432901	62445887		ENSDART00000150958	ENSDARG00000004597	lrrc4ba	3.68	UTR3	30369765	30434016
ENSDART00000051025	ENSDARG00000035221	zgc:110249	3.7	UTR3	12977	46058		ENSDART00000150958	ENSDARG00000004597	lrrc4ba	3.18	UTR3	30369765	30434016
ENSDART00000106389	ENSDARG00000035221	zgc:110249	4.71	UTR5	12977	46058		ENSDART00000150958	ENSDARG00000004597	lrrc4ba	3.01	exonic	30369765	30434016
ENSDART00000159073	ENSDARG00000098142	CR391944.1	5.71	exonic	146153	147368		ENSDART00000151698	ENSDARG00000075830	syt3	3.67	UTR5	30515365	30625219
ENSDART00000105659	ENSDARG00000074765	mhc1zja	4.25	UTR3	383848	402740		ENSDART00000109104	ENSDARG00000075461	kmt5c	3.41	UTR3	30868326	30888415
ENSDART00000149061	ENSDARG00000095974	si:ch73-211l13.2	3.31	UTR3	1132908	1146497		ENSDART00000109104	ENSDARG00000075461	kmt5c	3.03	exonic	30868326	30888415
ENSDART00000053892	ENSDARG00000074266	si:ch1073-314i13.4	4.42	UTR3	1228132	1232384		ENSDART00000110861	ENSDARG00000076960	paqr4a	3.7	UTR3	30947964	30962646
ENSDART00000149814	ENSDARG00000078348	tcf20	3.81	UTR3	1260350	1283247		ENSDART00000152901	ENSDARG00000078083	armc5	3.62	UTR3	31042585	31057624
ENSDART00000149814	ENSDARG00000078348	tcf20	3.63	UTR5	1260350	1283247		ENSDART00000140998	ENSDARG00000097740	elob	4.54	UTR3	31063206	31069776
ENSDART00000047094	ENSDARG00000079348	ENSDARG00000079348	3.4	exonic	1303862	1317290		ENSDART00000076764	ENSDARG00000054570	smg1	3.46	UTR3	31118026	31158437
ENSDART00000047094	ENSDARG00000079348	ENSDARG00000079348	4.21	exonic	1303862	1317290		ENSDART00000084932	ENSDARG00000060348	map3k3	3.17	exonic	31815184	31845816
ENSDART00000056023	ENSDARG00000089602	si:dkey-217f16.1	7.75	exonic	3718608	3723494		ENSDART00000084932	ENSDARG00000060348	map3k3	3.45	exonic	31815184	31845816
ENSDART00000155807	ENSDARG00000093476	si:dkey-175d9.2	3.07	exonic	4239106	4253214		ENSDART00000113550	ENSDARG00000077545	si:dkey-16p21.7	3.31	UTR3	32294745	32320543
ENSDART00000112819	ENSDARG00000079245	si:dkey-73p2.2	3.47	exonic	4294936	4303262		ENSDART00000150997	ENSDARG00000096331	si:ch73-248e21.7	3.26	UTR3	32599819	32603191
ENSDART00000112819	ENSDARG00000079245	si:dkey-73p2.2	3.51	UTR5	4294936	4303262		ENSDART00000151282	ENSDARG00000088283	si:ch73-248e21.5	3.25	UTR3	32607780	32611833
ENSDART00000108810	ENSDARG00000073901	CABZ01046997.1	4.67	exonic	4755681	4760384		ENSDART00000075270	ENSDARG00000110325	zgc:153733	3.5	UTR3	32821205	32831971
ENSDART00000158197	ENSDARG00000058700	si:dkey-73p2.2	3.43	exonic	4911207	4911989		ENSDART00000075277	ENSDARG00000053260	zgc:113090	3.43	UTR3	32870185	32873641
ENSDART00000081894	ENSDARG00000058958	trim35-7	3.61	UTR3	5344999	5362347		ENSDART00000044677	ENSDARG00000034893	rarab	4.05	UTR3	33065613	33259621
ENSDART00000145866	ENSDARG00000017720	si:ch211-106h11.1	4.91	exonic	5647772	5664123		ENSDART00000044677	ENSDARG00000034893	rarab	4.02	UTR5	33065613	33259621
ENSDART00000145866	ENSDARG00000017720	si:ch211-106h11.1	3.71	exonic	5647772	5664123		ENSDART00000161607	ENSDARG00000101409	CABZ01012957.1	3.27	ncRNA_exonic	33300418	33304123
ENSDART00000168508	ENSDARG00000104099	FP236513.1	4.49	ncRNA_exonic	6204184	6211960		ENSDART00000013228	ENSDARG00000037905	cacna1aa	3.54	exonic	33773156	33901483
ENSDART00000168210	ENSDARG00000098397	FP016106.1	4.76	ncRNA_exonic	6556960	6597195		ENSDART00000026090	ENSDARG00000032129	gtf2f1	3.35	exonic	33921971	33941875
ENSDART00000168210	ENSDARG00000098397	FP016106.1	3.79	ncRNA_exonic	6556960	6597195		ENSDART00000150907	ENSDARG00000096355	ighv1-4	3.36	exonic	33963247	34095221
ENSDART00000161188	ENSDARG00000102856	si:ch73-59f11.3	9.01	UTR3	6600294	6608342		ENSDART00000151408	ENSDARG00000096418	ighv14-1	3.24	exonic	34026706	34027178
ENSDART00000161188	ENSDARG00000102856	si:ch73-59f11.3	3.01	exonic	6600294	6608342		ENSDART00000113726	ENSDARG00000076847	tnrc6c1	4.26	exonic	34258755	34337969
ENSDART00000123809	ENSDARG00000088789	mast1b	3.3	exonic	6720858	6768905		ENSDART00000166623	ENSDARG00000020235	sept9a	4.08	UTR5	34452336	34586403
ENSDART00000168797	ENSDARG00000099172	BX000701.1	3.55	exonic	6895555	6902975		ENSDART00000000160	ENSDARG00000000151	thraa	4.27	UTR3	34688022	34753605
ENSDART00000130027	ENSDARG00000103450	BX005085.3	3.72	exonic	7098948	7160717		ENSDART00000150911	ENSDARG00000046107	caskin1	3.83	UTR3	35632773	35801146
ENSDART00000125947	ENSDARG00000089947	BX005085.1	3.75	UTR5	7123912	7129057		ENSDART00000031390	ENSDARG00000046107	caskin1	3.49	exonic	35632773	35801146
ENSDART00000180849	ENSDARG00000115220	BX005085.6	4.81	exonic	7133388	7134113		ENSDART00000150911	ENSDARG00000046107	caskin1	3.27	UTR5	35632773	35801146
ENSDART00000178155	ENSDARG00000114108	BX005085.5	3.5	UTR5	7141360	7147226		ENSDART00000028883	ENSDARG00000037924	gna13b	4.04	UTR3	36332579	36364903
ENSDART00000130027	ENSDARG00000103450	BX005085.3	3.11	UTR5	7098948	7160717		ENSDART00000172003	ENSDARG00000099877	si:dkeyp-72e1.6	4.31	UTR3	36605149	36606884
ENSDART00000122468	ENSDARG00000091679	FO704858.1	5.42	exonic	7245170	7254636		ENSDART00000167164	ENSDARG00000104457	si:dkeyp-72e1.7	3.66	UTR5	36610085	36612877
ENSDART00000122468	ENSDARG00000091679	FO704858.1	3.96	exonic	7245170	7254636		ENSDART00000083442	ENSDARG00000059773	ENSDARG00000059773	3.59	exonic	37235924	37476475
ENSDART00000164998	ENSDARG00000103530	zgc:113102	4.2	UTR3	7263209	7271258		ENSDART00000151193	ENSDARG00000059768	gpatch8	3.05	UTR3	37662444	37699992
ENSDART00000148349	ENSDARG00000094216	si:ch1073-186o8.3	3.9	exonic	7295464	7296189		ENSDART00000155518	ENSDARG00000000567	znf281a	3.23	UTR3	38762891	38783951
ENSDART00000161225	ENSDARG00000100803	zgc:113443	3.94	UTR3	7299141	7343549		ENSDART00000102678	ENSDARG00000052966	nmt1a	3.08	exonic	39238096	39259919
ENSDART00000163501	ENSDARG00000102411	CR847850.1	3.58	exonic	7435802	7436932		ENSDART00000155894	ENSDARG00000052950	arhgap23a	3.67	UTR3	39313094	39363065
ENSDART00000163501	ENSDARG00000102411	CR847850.1	3.4	exonic	7435802	7436932		ENSDART00000155894	ENSDARG00000052950	arhgap23a	3.6	exonic	39313094	39363065
ENSDART00000159873	ENSDARG00000115857	znf1001	7.16	exonic	7463168	7464250		ENSDART00000123292	ENSDARG00000090340	si:dkey-27o4.1	3.44	UTR3	39619571	39627412
ENSDART00000162970	ENSDARG00000103777	znf1001	4.02	UTR3	7509323	7524363		ENSDART00000123292	ENSDARG00000090340	si:dkey-27o4.1	3.43	UTR5	39619571	39627412
ENSDART00000128960	ENSDARG00000090740	zmp:0000001003	5.07	UTR3	7545733	7546740		ENSDART00000074757	ENSDARG00000014945	znf598	3.46	UTR3	40185253	40202607
ENSDART00000160621	ENSDARG00000102240	CU695223.1	4.52	ncRNA_exonic	7557916	7570284		ENSDART00000154236	ENSDARG00000097119	AL928657.1	4.07	ncRNA_exonic	40397862	40405153
ENSDART00000170917	ENSDARG00000104773	junbb	4.15	UTR3	7654655	7656059		ENSDART00000148290	ENSDARG00000037870	actb2	3.01	UTR3	40526107	40529804
ENSDART00000138588	ENSDARG00000039108	trim35-9	3.31	exonic	8256231	8285123		ENSDART00000138783	ENSDARG00000087893	rnf216	3.33	UTR3	40600770	40664913
ENSDART00000113140	ENSDARG00000074310	rbfox3b	3.08	exonic	8323586	8542577		ENSDART00000055201	ENSDARG00000037872	foxk1	3.85	UTR5	40901743	40933415
ENSDART00000168234	ENSDARG00000112452	crebbpb	3.99	UTR3	9634777	9722603		ENSDART00000111856	ENSDARG00000078866	sdk1a	3.31	exonic	40978997	41292569
ENSDART00000168234	ENSDARG00000112452	crebbpb	3.49	exonic	9634777	9722603		ENSDART00000194384	ENSDARG00000117275	BX537310.2	3.25	ncRNA_exonic	41396123	41512210
ENSDART00000160102	ENSDARG00000103847	CR339059.1	4.54	exonic	9737490	9738985		ENSDART00000083111	ENSDARG00000034473	ttyh3a	3.47	UTR3	41955358	42086648
ENSDART00000081766	ENSDARG00000058819	nog1	3.58	UTR3	10310090	10312232		ENSDART00000167844	ENSDARG00000100947	mafk	3.39	UTR3	42964045	42981739
ENSDART00000183088	ENSDARG00000110710	CU210890.1	3.28	exonic	10743236	10749691		ENSDART00000171213	ENSDARG00000102976	uncx	4.55	UTR3	43352556	43356082
ENSDART00000192654	ENSDARG00000088051	AL935044.1	4.12	exonic	11371786	11373435		ENSDART00000186816	ENSDARG00000099888	snn	3.45	UTR3	43347517	43821381
ENSDART00000192654	ENSDARG00000088051	AL935044.1	4.5	exonic	11371786	11373435		ENSDART00000159111	ENSDARG00000116052	il4r.2	4.82	exonic	44002300	44012804
ENSDART00000127157	ENSDARG00000074752	hlfa	3.22	UTR3	11585298	11624694		ENSDART00000158485	ENSDARG00000102583	il4r.1	3.99	UTR3	44048907	44060037
ENSDART00000018159	ENSDARG00000011609	ENSDARG00000011609	3.69	UTR3	11779689	11828206		ENSDART00000074543	ENSDARG00000052648	hs3st4	6.17	exonic	44541322	44753325
ENSDART00000165131	ENSDARG00000104587	srl	4.05	UTR3	12128117	12187245		ENSDART00000109017	ENSDARG00000074017	usp31	4.3	exonic	45195219	45250924
ENSDART00000159934	ENSDARG00000102472	btbd17b	5.03	exonic	12884117	12890779		ENSDART00000154796	ENSDARG00000069961	il21r.1	4.11	UTR3	45343782	45361573
ENSDART00000158747	ENSDARG00000098578	pdgfab	4.09	UTR3	12924930	12970428		ENSDART00000124480	ENSDARG00000089292	adgrl1a	4.63	exonic	47498433	47876427
ENSDART00000158747	ENSDARG00000098578	pdgfab	3.47	UTR5	12924930	12970428		ENSDART00000169923	ENSDARG00000104225	ndel1b	3.51	UTR3	48584684	48612078
ENSDART00000166639	ENSDARG00000104173	tufm	3.73	UTR3	13582019	13599482		ENSDART00000160404	ENSDARG00000101264	trim35-12	3.73	exonic	49103210	49110710
ENSDART00000159177	ENSDARG00000099695	si:dkey-61n16.5	5.44	UTR3	13911950	13921173		ENSDART00000166146	ENSDARG00000099383	dnajb1a	4.35	UTR3	49150822	49163683
ENSDART00000159177	ENSDARG00000099695	si:dkey-61n16.5	6.5	UTR5	13911950	13921173		ENSDART00000169047	ENSDARG00000102810	samd1a	3.31	UTR3	49425793	49447949
ENSDART00000127604	ENSDARG00000087188	nfil3-6	3.05	UTR3	14099693	14103551		ENSDART00000168108	ENSDARG00000100349	prkacaa	3.31	UTR3	49459828	49504023
ENSDART00000138328	ENSDARG00000041217	xpo6	3.07	UTR3	15085294	15131438		ENSDART00000168108	ENSDARG00000100349	prkacaa	3.08	UTR5	49459828	49504023
ENSDART00000138328	ENSDARG00000041217	xpo6	3.76	exonic	15085294	15131438		ENSDART00000161507	ENSDARG00000104436	zgc:153426	3.13	UTR3	49559261	49566364
ENSDART00000037906	ENSDARG00000027749	hirip3	3.65	UTR3	15193521	15210491		ENSDART00000164361	ENSDARG00000104022	gcgra	3.9	UTR3	49757578	49925313
ENSDART00000104361	ENSDARG00000070845	si:dkey-56d12.4	3.56	exonic	15442412	15444396		ENSDART00000062116	ENSDARG00000042357	cldnk	5.88	UTR3	50123507	50127668
ENSDART00000136890	ENSDARG00000090026	BX682550.1	3.71	ncRNA_exonic	15622547	15625520		ENSDART00000062116	ENSDARG00000042357	cldnk	3.23	UTR5	50123507	50127668
ENSDART00000131310	ENSDARG00000092816	si:dkey-93n13.2	4.57	UTR3	15627268	15635313		ENSDART00000101563	ENSDARG00000052215	btr02	3.76	UTR3	50127726	50147160
ENSDART00000133957	ENSDARG00000094328	si:dkey-93n13.1	3.29	UTR5	15635946	15645405		ENSDART00000157047	ENSDARG00000086228	si:dkey-120c6.5	3.95	UTR3	50141691	50146854
ENSDART00000026658	ENSDARG00000026453	zgc:66474	3.36	UTR5	15646192	15668433		ENSDART00000154375	ENSDARG00000097976	CR812464.1	4.29	ncRNA_exonic	50728859	50749116
ENSDART00000080441	ENSDARG00000057707	zgc:66443	3.27	UTR3	15669952	15679107		ENSDART00000157735	ENSDARG00000101457	cdc42ep4a	3.94	UTR3	50951203	50998577
ENSDART00000080441	ENSDARG00000057707	zgc:66443	3.28	UTR3	15669952	15679107		ENSDART00000149914	ENSDARG00000078222	aatka	3.35	exonic	51899578	51912019
ENSDART00000113630	ENSDARG00000079616	cramp1	3.7	exonic	15859612	15889508		ENSDART00000166585	ENSDARG00000099792	BX908776.1	4.66	ncRNA_exonic	52064001	52090004
ENSDART00000080672	ENSDARG00000057910	mrps34	3.51	UTR3	16003122	16010968		ENSDART00000126180	ENSDARG00000089883	si:dkey-210j14.3	3.66	UTR3	52641737	52644737
ENSDART00000027630	ENSDARG00000005254	kdelr2a	3.17	UTR3	18376269	18384501		ENSDART00000155248	ENSDARG00000089951	si:dkey-210j14.5	3.3	UTR3	52676577	52683241
ENSDART00000055767	ENSDARG00000038243	e4f1	3.45	UTR3	18714143	18737126		ENSDART00000062081	ENSDARG00000042338	lpar2a	3.68	UTR3	53081027	53092509
ENSDART00000145539	ENSDARG00000038242	zgc:113333	4.1	UTR3	18740950	18756076		ENSDART00000073930	ENSDARG00000052139	notch3	3.05	UTR3	53526025	53559581
ENSDART00000194443	ENSDARG00000117784	CU151886.3	3.23	ncRNA_exonic	18972408	18974640		ENSDART00000053106	ENSDARG00000036548	s1pr2	3.68	UTR3	54616015	54669185
ENSDART00000110554	ENSDARG00000078149	grin2ca	3.15	exonic	19005187	19133003		ENSDART00000154031	ENSDARG00000018393	kank2	3.05	exonic	55161627	55214130
ENSDART00000110554	ENSDARG00000078149	grin2ca	4.43	exonic	19005187	19133003		ENSDART00000154274	ENSDARG00000018109	mafga	3.25	UTR3	55401951	55404985
ENSDART00000132987	ENSDARG00000040526	s1pr5a	3.69	UTR3	19364948	19368435		ENSDART00000014182	ENSDARG00000013997	ern1	3.08	UTR3	55420176	55481157
ENSDART00000165552	ENSDARG00000099809	BX572620.1	4.57	ncRNA_exonic	19813248	19814819		ENSDART00000108995	ENSDARG00000078186	tex2	3.01	UTR3	55487261	55537096
ENSDART00000134969	ENSDARG00000070735	rnd2	3.56	UTR3	19850937	19899914		ENSDART00000162413	ENSDARG00000100149	axin2	3.99	UTR3	55627948	55650771
ENSDART00000159457	ENSDARG00000100519	spop	4.4	UTR3	20658203	20793656		ENSDART00000162413	ENSDARG00000100149	axin2	3.81	UTR5	55627948	55650771
ENSDART00000109578	ENSDARG00000078640	fam117aa	3.52	UTR3	20983395	21010979		ENSDART00000165317	ENSDARG00000100331	ENSDARG00000100331	3.83	UTR3	56565300	56569968
ENSDART00000109790	ENSDARG00000006566	nlk1	3.4	UTR3	21066315	21094525		ENSDART00000023265	ENSDARG00000004322	ush1ga	3.82	exonic	56882832	56896702
ENSDART00000129016	ENSDARG00000087330	maza	3.57	exonic	21096027	21118969		ENSDART00000023265	ENSDARG00000004322	ush1ga	4.29	exonic	56882832	56896702
ENSDART00000007293	ENSDARG00000007344	tcap	3.24	UTR3	21240594	21242460		ENSDART00000033716	ENSDARG00000025428	socs3a	3.64	UTR3	57423137	57425961
ENSDART00000114906	ENSDARG00000075249	fam171a2a	3.28	UTR3	21280658	21348478		ENSDART00000055088	ENSDARG00000037805	lgals3bpa	4.77	exonic	57699246	57711711
ENSDART00000055659	ENSDARG00000038176	cyb561	3.2	UTR5	22817155	22829710		ENSDART00000013376	ENSDARG00000012192	cant1a	3.47	UTR3	57747716	57765169
ENSDART00000153737	ENSDARG00000097738	AL929222.2	3.07	ncRNA_exonic	23220270	23238309		ENSDART00000156092	ENSDARG00000100690	si:ch211-256e16.11	4.25	exonic	58188903	58189429
ENSDART00000114723	ENSDARG00000079912	rapgefl1	3.27	exonic	23334967	23407720		ENSDART00000130740	ENSDARG00000090901	si:ch211-256e16.11	3.62	exonic	58197025	58205045
ENSDART00000087726	ENSDARG00000061478	igf2bp1	3.65	UTR3	23518137	23575115		ENSDART00000082920	ENSDARG00000059567	si:ch73-281f12.4	3.69	UTR5	58714741	58798815
ENSDART00000124921	ENSDARG00000029215	ube2z	3.09	exonic	23581614	23596840		ENSDART00000154684	ENSDARG00000059556	recql5	3.1	UTR3	59986120	60027308
ENSDART00000153684	ENSDARG00000097515	CR751227.1	4.73	ncRNA_exonic	23740362	23740665		ENSDART00000153247	ENSDARG00000090930	si:ch211-120g10.1	4.57	exonic	60129848	60142530
ENSDART00000103982	ENSDARG00000030616	nfe2l1a	3.82	UTR3	24072720	24093144		ENSDART00000156597	ENSDARG00000097523	si:ch73-364h19.1	3.37	UTR3	60146309	60175470
ENSDART00000157135	ENSDARG00000074773	si:dkey-110g7.8	3.56	UTR3	24201956	24205339		ENSDART00000144030	ENSDARG00000074345	si:ch211-214b16.4	4.08	UTR3	60338988	60401826
ENSDART00000161612	ENSDARG00000099678	BX569789.1	3.85	UTR3	24675029	24681404		ENSDART00000160821	ENSDARG00000074345	si:ch211-214b16.4	5.85	UTR5	60338988	60401826
ENSDART00000086768	ENSDARG00000061108	ep300b	3.85	exonic	24996930	25055795		ENSDART00000184119	ENSDARG00000115335	ubald2	3.77	UTR3	60684909	60711127
ENSDART00000086768	ENSDARG00000061108	ep300b	3.8	exonic	24996930	25055795		ENSDART00000053494	ENSDARG00000036846	anks4b	3.29	UTR3	60812851	60827402
ENSDART00000050245	ENSDARG00000007916	xpnpep3	3.01	UTR3	25059502	25086986		ENSDART00000112043	ENSDARG00000074669	cacng4b	3.62	UTR3	61078057	61099004
ENSDART00000154724	ENSDARG00000055160	chadla	3.11	UTR3	25108968	25119839		ENSDART00000156749	ENSDARG00000097521	si:dkey-111k8.5	3.48	UTR3	61342019	61345723
ENSDART00000089325	ENSDARG00000060991	mief1	3.95	UTR3	25136153	25148047		ENSDART00000154312	ENSDARG00000097842	znf1134	3.92	UTR3	61349155	61354239
ENSDART00000139423	ENSDARG00000038069	mgat3a	4.18	UTR3	25237399	25268751		ENSDART00000154312	ENSDARG00000097842	znf1134	3.32	UTR3	61349155	61354239
ENSDART00000055491	ENSDARG00000038067	smurf2	3.23	UTR3	25281947	25369557		ENSDART00000156177	ENSDARG00000097501	si:dkey-111k8.3	3.26	UTR3	61357949	61362398
ENSDART00000154200	ENSDARG00000077361	bptf	3.71	UTR3	25378801	25421504		ENSDART00000154055	ENSDARG00000088331	znf1028	3.7	UTR3	61364830	61385117
ENSDART00000122735	ENSDARG00000088072	usp43b	5.3	UTR3	25546672	25646149		ENSDART00000155932	ENSDARG00000098021	si:dkey-111k8.2	3.53	UTR3	61371434	61377127
ENSDART00000122735	ENSDARG00000088072	usp43b	4.29	UTR5	25546672	25646149		ENSDART00000155853	ENSDARG00000077080	gprc5ba	3.02	UTR3	62367307	62380146
ENSDART00000039482	ENSDARG00000022531	ntn1b	3.48	exonic	25708549	25814097		ENSDART00000103659	ENSDARG00000070546	msgn1	3.72	UTR3	306036	308006
ENSDART00000113780	ENSDARG00000079699	zgc:162612	4.15	UTR3	26108033	26109322		ENSDART00000067486	ENSDARG00000045911	tulp4a	3.07	UTR3	331351	353924
ENSDART00000078671	ENSDARG00000029688	hsp70.1	3.64	UTR3	26112780	26115559		ENSDART00000103645	ENSDARG00000045910	tmem181	3.05	UTR3	357810	386168
ENSDART00000078671	ENSDARG00000029688	hsp70.1	3.58	exonic	26112780	26115559		ENSDART00000169748	ENSDARG00000099833	fbxo7	3.18	UTR3	686157	700697
ENSDART00000111042	ENSDARG00000092362	hsp70.2	3.44	UTR3	26119603	26122353		ENSDART00000067446	ENSDARG00000018149	slc38a4	3.3	UTR3	1516716	1566572
ENSDART00000113890	ENSDARG00000061213	rabep2	3.17	UTR3	26157073	26171668		ENSDART00000153556	ENSDARG00000097341	CR847994.1	3.64	ncRNA_exonic	1685021	1685345
ENSDART00000087118	ENSDARG00000061248	xylt1	3.04	exonic	26418451	26524934		ENSDART00000067423	ENSDARG00000045873	frs2a	4.4	UTR3	2092683	2099581
ENSDART00000087047	ENSDARG00000061208	rab40c	3.41	UTR3	26751861	26787430		ENSDART00000075788	ENSDARG00000053709	si:ch73-89b15.3	3.17	UTR3	2267641	2290268
ENSDART00000087047	ENSDARG00000061208	rab40c	3.29	UTR5	26751861	26787430		ENSDART00000103371	ENSDARG00000070441	zdhhc17	3.32	UTR3	2482046	2508577
ENSDART00000156228	ENSDARG00000089698	atf7ip2	3.45	exonic	27058461	27072179		ENSDART00000013924	ENSDARG00000004592	gpr22a	4.74	UTR5	2619132	2623487
ENSDART00000151670	ENSDARG00000060915	fbxl16	4.29	UTR3	28634467	28665291		ENSDART00000013924	ENSDARG00000004592	gpr22a	4.5	UTR3	2619132	2623487
ENSDART00000054408	ENSDARG00000037390	gsg1l	3.5	UTR5	28718817	28750495		ENSDART00000109044	ENSDARG00000077654	grm8a	3.55	exonic	3478049	3745093
ENSDART00000151679	ENSDARG00000073718	si:ch73-233k15.2	3.35	exonic	29674308	29688399		ENSDART00000109044	ENSDARG00000077654	grm8a	3.81	UTR3	3478049	3745093
ENSDART00000154527	ENSDARG00000097358	BX901883.4	3.59	ncRNA_exonic	29713211	29717145		ENSDART00000049194	ENSDARG00000033296	gpr37b	3.34	UTR5	3980247	3998490
ENSDART00000014021	ENSDARG00000007449	slc25a39	4.15	UTR3	29872819	29891500		ENSDART00000164810	ENSDARG00000101363	ano2b	3.57	UTR3	4267451	4358940
ENSDART00000151501	ENSDARG00000091962	ENSDARG00000091962	3.95	UTR3	29902221	29910547		ENSDART00000163410	ENSDARG00000101565	CU468917.1	3.14	ncRNA_exonic	4938873	4940727
ENSDART00000109953	ENSDARG00000077053	ppfia3	3.86	exonic	30044011	30123113		ENSDART00000163410	ENSDARG00000101565	CU468917.1	3.62	ncRNA_exonic	4938873	4940727
ENSDART00000150958	ENSDARG00000004597	lrrc4ba	5.47	UTR3	30369765	30434016		ENSDART00000067390	ENSDARG00000045856	fgf6b	3.38	UTR3	5180650	5183337
ENSDART00000150958	ENSDARG00000004597	lrrc4ba	3.63	UTR3	30369765	30434016		ENSDART00000067388	ENSDARG00000045854	fgf23	4.1	exonic	5193198	5195027
ENSDART00000151058	ENSDARG00000038005	med25	3.59	UTR3	30454353	30488100		ENSDART00000140613	ENSDARG00000095324	galnt8b.2	3.97	UTR3	5215950	5223170
ENSDART00000151698	ENSDARG00000075830	syt3	3.46	UTR5	30515365	30625219		ENSDART00000067371	ENSDARG00000045842	zgc:113263	3.91	UTR3	5341592	5368158
ENSDART00000154811	ENSDARG00000060539	shank1	3.39	exonic	30714111	30861177		ENSDART00000110243	ENSDARG00000070220	pou3f2a	3.61	UTR3	5741733	5744457
ENSDART00000109104	ENSDARG00000075461	kmt5c	3.15	UTR3	30868326	30888415		ENSDART00000121743	ENSDARG00000091640	si:ch73-352p4.5	3.73	UTR3	5832311	5834648
ENSDART00000110861	ENSDARG00000076960	paqr4a	3.67	UTR3	30947964	30962646		ENSDART00000067357	ENSDARG00000099560	lyrm5a	3.23	UTR5	5848229	5850633
ENSDART00000152901	ENSDARG00000078083	armc5	3.95	UTR3	31042585	31057624		ENSDART00000157487	ENSDARG00000098745	tfec	3.47	UTR3	6032640	6047236
ENSDART00000140998	ENSDARG00000097740	elob	4.85	UTR3	31063206	31069776		ENSDART00000122574	ENSDARG00000090468	ppp1r3aa	4.17	UTR3	6572364	6580610
ENSDART00000076764	ENSDARG00000054570	smg1	3.34	UTR3	31118026	31158437		ENSDART00000158573	ENSDARG00000099281	si:dkey-112e7.2	3.82	UTR3	6639292	6640415
ENSDART00000090809	ENSDARG00000001803	kcnh6a	5.25	UTR3	31728871	31784082		ENSDART00000099462	ENSDARG00000068701	gpr85	3.93	UTR3	6643421	6647605
ENSDART00000084932	ENSDARG00000060348	map3k3	3.42	exonic	31815184	31845816		ENSDART00000150389	ENSDARG00000068705	tmem168a	4.38	UTR3	6735053	6749412
ENSDART00000084932	ENSDARG00000060348	map3k3	3.33	exonic	31815184	31845816		ENSDART00000161329	ENSDARG00000024874	dock4b	3.46	UTR3	6833583	6994283
ENSDART00000122589	ENSDARG00000037930	rnf113a	3.33	UTR5	31919042	31924643		ENSDART00000103048	ENSDARG00000070314	cald1a	3.83	ncRNA_exonic	7415337	7503443
ENSDART00000055307	ENSDARG00000037954	tnnt1	3.61	exonic	32157140	32170878		ENSDART00000009909	ENSDARG00000018688	elk3	3.91	UTR3	7677318	7713665
ENSDART00000113550	ENSDARG00000077545	si:dkey-16p21.7	3.94	UTR3	32294745	32320543		ENSDART00000104676	ENSDARG00000074905	camk1da	3.45	UTR3	7888047	7983016
ENSDART00000151755	ENSDARG00000096315	FP236454.2	3.94	ncRNA_exonic	32570759	32572052		ENSDART00000162065	ENSDARG00000102464	wnt5b	4.69	UTR3	8532580	8663117
ENSDART00000150997	ENSDARG00000096331	si:ch73-248e21.7	3.98	UTR3	32599819	32603191		ENSDART00000182726	ENSDARG00000101849	adipor2	5.36	UTR3	8670662	8711031
ENSDART00000151282	ENSDARG00000088283	si:ch73-248e21.5	3.89	UTR3	32607780	32611833		ENSDART00000014897	ENSDARG00000045789	srgap1b	3.59	UTR3	9279515	9335035
ENSDART00000151282	ENSDARG00000088283	si:ch73-248e21.5	3.4	exonic	32607780	32611833		ENSDART00000128937	ENSDARG00000058159	ipo8	3.96	UTR3	9360532	9389359
ENSDART00000075270	ENSDARG00000110325	zgc:153733	3.07	UTR3	32821205	32831971		ENSDART00000092013	ENSDARG00000063149	tmtc1	3.53	UTR3	9394426	9466248
ENSDART00000075277	ENSDARG00000053260	zgc:113090	3.75	UTR3	32870185	32873641		ENSDART00000030738	ENSDARG00000025859	lmf2b	3.27	UTR3	9478500	9502846
ENSDART00000157591	ENSDARG00000101017	CT583642.1	3.07	exonic	32979969	33031799		ENSDART00000080842	ENSDARG00000058042	kitlgb	3.3	UTR3	9508505	9515398
ENSDART00000044677	ENSDARG00000034893	rarab	4.14	UTR3	33065613	33259621		ENSDART00000004604	ENSDARG00000004386	ENSDARG00000004386	3.58	UTR3	9669717	9690419
ENSDART00000044677	ENSDARG00000034893	rarab	4.02	UTR5	33065613	33259621		ENSDART00000091599	ENSDARG00000062968	sbf1	3.2	UTR3	9911043	10002050
ENSDART00000161607	ENSDARG00000101409	CABZ01012957.1	3.19	ncRNA_exonic	33300418	33304123		ENSDART00000138890	ENSDARG00000032799	kcnd2	3.65	UTR5	10365857	10562174
ENSDART00000013228	ENSDARG00000037905	cacna1aa	3.78	exonic	33773156	33901483		ENSDART00000138890	ENSDARG00000032799	kcnd2	4.71	exonic	10365857	10562174
ENSDART00000026090	ENSDARG00000032129	gtf2f1	3.31	exonic	33921971	33941875		ENSDART00000067251	ENSDARG00000045747	cped1	4.19	exonic	10616626	10704585
ENSDART00000151408	ENSDARG00000096418	ighv14-1	4.89	exonic	34026706	34027178		ENSDART00000102543	ENSDARG00000094973	wnt16	3.83	UTR3	10706755	10713584
ENSDART00000131951	ENSDARG00000020679	clpp	3.31	UTR3	34129505	34136778		ENSDART00000140362	ENSDARG00000045755	ccdc59	3.2	UTR3	11053301	11055737
ENSDART00000113726	ENSDARG00000076847	tnrc6c1	4.4	exonic	34258755	34337969		ENSDART00000051792	ENSDARG00000019235	sema3aa	4.01	UTR3	11311315	11368490
ENSDART00000166623	ENSDARG00000020235	sept9a	4.19	UTR5	34452336	34586403		ENSDART00000044154	ENSDARG00000032242	tnnt2c	3.36	UTR3	12031958	12033866
ENSDART00000000160	ENSDARG00000000151	thraa	4.27	UTR3	34688022	34753605		ENSDART00000036779	ENSDARG00000006747	tmem178b	4.92	UTR3	12111154	12239160
ENSDART00000151537	ENSDARG00000060150	psmd11a	3.25	UTR3	34801146	34816979		ENSDART00000036779	ENSDARG00000006747	tmem178b	3.54	UTR3	12111154	12239160
ENSDART00000150911	ENSDARG00000046107	caskin1	3.95	UTR3	35632773	35801146		ENSDART00000123953	ENSDARG00000087319	tmem121b	4.93	exonic	12308976	12312976
ENSDART00000031390	ENSDARG00000046107	caskin1	3.05	exonic	35632773	35801146		ENSDART00000003583	ENSDARG00000008720	lmo3	3.65	UTR3	12612145	12679293
ENSDART00000031390	ENSDARG00000046107	caskin1	3.32	exonic	35632773	35801146		ENSDART00000067151	ENSDARG00000045669	si:dkey-39a18.1	3.01	UTR3	13428993	13434027
ENSDART00000130917	ENSDARG00000040070	coil	3.01	UTR5	36119782	36127234		ENSDART00000145069	ENSDARG00000094646	dyrk2	3.68	UTR3	13449775	13462784
ENSDART00000002568	ENSDARG00000010035	engase	3.25	UTR3	36136530	36153591		ENSDART00000067161	ENSDARG00000045680	tnpo3	4.18	UTR3	13586455	13605158
ENSDART00000028883	ENSDARG00000037924	gna13b	4.23	UTR3	36332579	36364903		ENSDART00000109195	ENSDARG00000006396	nrcama	3.41	UTR3	13696537	13728375
ENSDART00000172003	ENSDARG00000099877	si:dkeyp-72e1.6	4.12	UTR3	36605149	36606884		ENSDART00000067168	ENSDARG00000045687	pdzrn4	3.14	UTR5	13810811	13861445
ENSDART00000167164	ENSDARG00000104457	si:dkeyp-72e1.7	3.07	UTR5	36610085	36612877		ENSDART00000067168	ENSDARG00000045687	pdzrn4	3.84	exonic	13810811	13861445
ENSDART00000083442	ENSDARG00000059773	ENSDARG00000059773	3.96	exonic	37235924	37476475		ENSDART00000150782	ENSDARG00000090957	CU469420.2	3.84	ncRNA_exonic	14116366	14119559
ENSDART00000083442	ENSDARG00000059773	ENSDARG00000059773	3.28	exonic	37235924	37476475		ENSDART00000007103	ENSDARG00000020086	nuak1a	3.36	UTR3	14360372	14372843
ENSDART00000151193	ENSDARG00000059768	gpatch8	3.36	UTR3	37662444	37699992		ENSDART00000067031	ENSDARG00000045589	kcnj8	4.78	exonic	14717502	14719854
ENSDART00000155518	ENSDARG00000000567	znf281a	3.16	UTR3	38762891	38783951		ENSDART00000124189	ENSDARG00000057334	cmasa	3.05	UTR5	14727018	14737102
ENSDART00000155894	ENSDARG00000052950	arhgap23a	3.81	UTR3	39313094	39363065		ENSDART00000005985	ENSDARG00000002952	smo	3.44	UTR3	14971239	14979937
ENSDART00000155894	ENSDARG00000052950	arhgap23a	3.8	exonic	39313094	39363065		ENSDART00000143463	ENSDARG00000093247	BX537358.1	4.2	ncRNA_exonic	15207433	15220695
ENSDART00000156123	ENSDARG00000097747	CU464118.1	3.06	ncRNA_exonic	39371873	39454903		ENSDART00000132695	ENSDARG00000092064	si:dkey-117n7.4	3.18	exonic	15954293	15964030
ENSDART00000123292	ENSDARG00000090340	si:dkey-27o4.1	3.81	UTR3	39619571	39627412		ENSDART00000050407	ENSDARG00000056954	si:dkeyp-38g8.5	4.62	UTR3	16315692	16319762
ENSDART00000055171	ENSDARG00000005414	grapa	3.02	UTR3	39630930	39648021		ENSDART00000190651	ENSDARG00000111690	BX322608.1	3.14	exonic	16323970	16347126
ENSDART00000074757	ENSDARG00000014945	znf598	3.82	UTR3	40185253	40202607		ENSDART00000004717	ENSDARG00000094132	igf1	4.28	UTR3	17310143	17326717
ENSDART00000154236	ENSDARG00000097119	AL928657.1	4.47	ncRNA_exonic	40397862	40405153		ENSDART00000021610	ENSDARG00000007175	recql	3.32	UTR3	17424855	17538270
ENSDART00000148290	ENSDARG00000037870	actb2	3.18	UTR3	40526107	40529804		ENSDART00000157014	ENSDARG00000097601	CT868708.1	3.34	ncRNA_exonic	17793013	17823782
ENSDART00000138783	ENSDARG00000087893	rnf216	3.12	UTR3	40600770	40664913		ENSDART00000154141	ENSDARG00000097434	BX649398.2	3.9	ncRNA_exonic	18419542	18434077
ENSDART00000138783	ENSDARG00000087893	rnf216	3.13	exonic	40600770	40664913		ENSDART00000190819	ENSDARG00000033757	ncaph2	4.31	UTR3	18441988	18455497
ENSDART00000111856	ENSDARG00000078866	sdk1a	3.45	exonic	40978997	41292569		ENSDART00000140028	ENSDARG00000069402	lrrc4.1	3.72	UTR5	19534833	19543042
ENSDART00000194384	ENSDARG00000117275	BX537310.2	5.02	ncRNA_exonic	41396123	41512210		ENSDART00000140028	ENSDARG00000069402	lrrc4.1	3.75	UTR3	19534833	19543042
ENSDART00000083111	ENSDARG00000034473	ttyh3a	3.71	UTR3	41955358	42086648		ENSDART00000024925	ENSDARG00000045541	gcc1	3.62	UTR3	20063279	20069493
ENSDART00000083111	ENSDARG00000034473	ttyh3a	3.07	UTR3	41955358	42086648		ENSDART00000138820	ENSDARG00000045483	lrtm2a	3.98	exonic	20255160	20265726
ENSDART00000167844	ENSDARG00000100947	mafk	3.82	UTR3	42964045	42981739		ENSDART00000028856	ENSDARG00000008398	cacna1c	4.31	UTR3	20318127	20474972
ENSDART00000171213	ENSDARG00000102976	uncx	4.46	UTR3	43352556	43356082		ENSDART00000040266	ENSDARG00000029830	myf6	3.96	exonic	21717793	21720943
ENSDART00000161127	ENSDARG00000102964	axin1	3.06	UTR3	43578975	43662495		ENSDART00000077707	ENSDARG00000055360	llph	3.41	UTR3	22297839	22300326
ENSDART00000186816	ENSDARG00000099888	snn	3.45	UTR3	43347517	43821381		ENSDART00000066909	ENSDARG00000045493	slc35e3	3.07	UTR5	23117557	23122395
ENSDART00000159111	ENSDARG00000116052	il4r.2	4.52	exonic	44002300	44012804		ENSDART00000066934	ENSDARG00000045517	itih5	3.08	exonic	25220674	25245817
ENSDART00000158485	ENSDARG00000102583	il4r.1	3.93	UTR3	44048907	44060037		ENSDART00000109508	ENSDARG00000075215	vezt	4.44	UTR3	25912308	25946970
ENSDART00000074543	ENSDARG00000052648	hs3st4	5.14	exonic	44541322	44753325		ENSDART00000039877	ENSDARG00000032627	ENSDARG00000032627	3.71	UTR3	26053044	26082119
ENSDART00000109017	ENSDARG00000074017	usp31	3.87	exonic	45195219	45250924		ENSDART00000165158	ENSDARG00000099850	iqsec3a	4.66	UTR3	26496489	26766355
ENSDART00000154796	ENSDARG00000069961	il21r.1	4.4	UTR3	45343782	45361573		ENSDART00000013083	ENSDARG00000013596	brd1a	3.02	exonic	27130412	27150414
ENSDART00000124480	ENSDARG00000089292	adgrl1a	4.66	exonic	47498433	47876427		ENSDART00000150527	ENSDARG00000096034	si:ch73-289h5.5	3.52	UTR5	28442262	28498065
ENSDART00000160717	ENSDARG00000102267	znf750	3.1	UTR3	48253202	48259289		ENSDART00000113296	ENSDARG00000077488	si:ch73-289h5.4	3.01	UTR3	28473223	28504516
ENSDART00000169923	ENSDARG00000104225	ndel1b	3.67	UTR3	48584684	48612078		ENSDART00000110358	ENSDARG00000074009	znf1059	3.04	UTR3	28814850	28822393
ENSDART00000186138	ENSDARG00000111935	BX769173.2	4.53	exonic	49010987	49015203		ENSDART00000110358	ENSDARG00000074009	znf1059	3.24	UTR3	28814850	28822393
ENSDART00000160404	ENSDARG00000101264	trim35-12	3.75	UTR5	49103210	49110710		ENSDART00000150629	ENSDARG00000088214	si:dkey-23a23.3	3.57	UTR3	28962774	28976560
ENSDART00000166146	ENSDARG00000099383	dnajb1a	4.29	UTR3	49150822	49163683		ENSDART00000169539	ENSDARG00000104041	CR388132.2	3.67	UTR3	29165840	29290030
ENSDART00000169047	ENSDARG00000102810	samd1a	3.37	UTR3	49425793	49447949		ENSDART00000114649	ENSDARG00000109327	znf1140	3.96	UTR3	29532731	29553524
ENSDART00000168108	ENSDARG00000100349	prkacaa	3.53	UTR3	49459828	49504023		ENSDART00000150354	ENSDARG00000093831	znf1121	4.29	UTR3	29848173	29854621
ENSDART00000168108	ENSDARG00000100349	prkacaa	3.26	UTR5	49459828	49504023		ENSDART00000150324	ENSDARG00000110852	znf1111	7.42	exonic	29909870	29919475
ENSDART00000161507	ENSDARG00000104436	zgc:153426	3.52	UTR3	49559261	49566364		ENSDART00000150324	ENSDARG00000110852	znf1111	4.75	UTR3	29909870	29919475
ENSDART00000164361	ENSDARG00000104022	gcgra	3.87	UTR3	49757578	49925313		ENSDART00000150383	ENSDARG00000092968	znf1128	3.73	UTR5	29967255	29978134
ENSDART00000062116	ENSDARG00000042357	cldnk	3.34	UTR5	50123507	50127668		ENSDART00000168421	ENSDARG00000099837	si:dkey-199m13.7	4.62	UTR3	30363474	30374363
ENSDART00000101563	ENSDARG00000052215	btr02	4.15	UTR3	50127726	50147160		ENSDART00000164555	ENSDARG00000103471	si:dkey-199m13.4	3.54	UTR3	30454496	30460765
ENSDART00000157047	ENSDARG00000086228	si:dkey-120c6.5	4.2	UTR3	50141691	50146854		ENSDART00000165945	ENSDARG00000098115	si:dkey-178j11.5	4.25	UTR3	30785713	30809237
ENSDART00000154375	ENSDARG00000097976	CR812464.1	4.01	ncRNA_exonic	50728859	50749116		ENSDART00000172541	ENSDARG00000113005	si:dkey-47k16.4	3.77	exonic	31085014	31095639
ENSDART00000157735	ENSDARG00000101457	cdc42ep4a	4.05	UTR3	50951203	50998577		ENSDART00000159697	ENSDARG00000104064	si:ch211-127b6.2	3.5	exonic	31327980	31412964
ENSDART00000149914	ENSDARG00000078222	aatka	3.41	exonic	51899578	51912019		ENSDART00000159697	ENSDARG00000104064	si:ch211-127b6.2	3.56	exonic	31327980	31412964
ENSDART00000126180	ENSDARG00000089883	si:dkey-210j14.3	4.31	UTR3	52641737	52644737		ENSDART00000128732	ENSDARG00000104064	si:ch211-127b6.2	4.47	exonic	31327980	31412964
ENSDART00000155248	ENSDARG00000089951	si:dkey-210j14.5	3.33	UTR3	52676577	52683241		ENSDART00000169303	ENSDARG00000114172	znf996	3.53	UTR3	31450683	31501083
ENSDART00000062081	ENSDARG00000042338	lpar2a	4.12	UTR3	53081027	53092509		ENSDART00000166485	ENSDARG00000107177	znf1108	3.13	UTR5	32566617	32590004
ENSDART00000073930	ENSDARG00000052139	notch3	3.09	UTR3	53526025	53559581		ENSDART00000166485	ENSDARG00000107177	znf1108	3.44	UTR3	32566617	32590004
ENSDART00000124215	ENSDARG00000005679	trip10a	3.2	UTR3	54431093	54500354		ENSDART00000125835	ENSDARG00000088245	si:dkey-16p6.1	4.41	exonic	32772213	32783867
ENSDART00000053106	ENSDARG00000036548	s1pr2	3.76	UTR3	54616015	54669185		ENSDART00000152115	ENSDARG00000089814	znf1042	3.2	UTR5	32649955	32897136
ENSDART00000038575	ENSDARG00000010918	nprl3	3.13	UTR3	55045346	55079742		ENSDART00000150647	ENSDARG00000095997	znf1112	3.51	UTR3	33095657	33111132
ENSDART00000154031	ENSDARG00000018393	kank2	3.22	UTR5	55161627	55214130		ENSDART00000150429	ENSDARG00000094308	si:dkey-247i3.6	3.82	UTR5	33191390	33204793
ENSDART00000154274	ENSDARG00000018109	mafga	3.44	UTR5	55401951	55404985		ENSDART00000150851	ENSDARG00000096186	si:dkey-247i3.5	3.54	UTR3	33225161	33230042
ENSDART00000014182	ENSDARG00000013997	ern1	3.04	UTR3	55420176	55481157		ENSDART00000150851	ENSDARG00000096186	si:dkey-247i3.5	3.24	UTR3	33225161	33230042
ENSDART00000108995	ENSDARG00000078186	tex2	3.06	UTR3	55487261	55537096		ENSDART00000150500	ENSDARG00000086449	znf1055	3.74	exonic	33334774	33342454
ENSDART00000162413	ENSDARG00000100149	axin2	4.2	UTR3	55627948	55650771		ENSDART00000150868	ENSDARG00000090366	znf1065	3.12	UTR3	33420247	33428994
ENSDART00000162413	ENSDARG00000100149	axin2	3.82	UTR5	55627948	55650771		ENSDART00000111083	ENSDARG00000076252	si:dkey-247i3.1	3.16	exonic	33461796	33471361
ENSDART00000165317	ENSDARG00000100331	ENSDARG00000100331	3.88	UTR3	56565300	56569968		ENSDART00000150439	ENSDARG00000091013	si:dkey-84h14.2	4.36	UTR3	33537372	33560939
ENSDART00000023265	ENSDARG00000004322	ush1ga	3.8	exonic	56882832	56896702		ENSDART00000133511	ENSDARG00000109604	znf1026	5.02	exonic	33818711	33914359
ENSDART00000033716	ENSDARG00000025428	socs3a	3.65	UTR3	57423137	57425961		ENSDART00000165044	ENSDARG00000098177	si:dkey-28i19.3	7.51	UTR3	33862438	33889684
ENSDART00000055088	ENSDARG00000037805	lgals3bpa	4.71	exonic	57699246	57711711		ENSDART00000162442	ENSDARG00000101948	si:ch211-223g7.6	4.87	exonic	34119824	34130890
ENSDART00000113309	ENSDARG00000076848	zgc:112492	3.02	UTR3	57718367	57737913		ENSDART00000168500	ENSDARG00000102904	si:ch211-246b8.2	3.42	UTR3	34417403	34452581
ENSDART00000101829	ENSDARG00000040528	lgals3bpb	3.11	UTR3	57741933	57744323		ENSDART00000165372	ENSDARG00000101459	si:dkey-279j5.1	4.14	exonic	35130120	35293690
ENSDART00000013376	ENSDARG00000012192	cant1a	3.41	UTR3	57747716	57765169		ENSDART00000133667	ENSDARG00000095275	si:dkey-269p2.1	4.35	UTR3	35167118	35209531
ENSDART00000156092	ENSDARG00000100690	si:ch211-256e16.11	4.29	exonic	58188903	58189429		ENSDART00000192178	ENSDARG00000101459	si:dkey-279j5.1	3.9	UTR3	35130120	35293690
ENSDART00000130740	ENSDARG00000090901	si:ch211-256e16.11	3.63	exonic	58197025	58205045		ENSDART00000169536	ENSDARG00000099493	CR847906.1	3.91	exonic	35552485	35565905
ENSDART00000123546	ENSDARG00000087306	CABZ01038521.1	3.04	exonic	58565263	58585854		ENSDART00000161611	ENSDARG00000116197	si:dkeyp-4c4.2	3.51	UTR5	35576329	35615175
ENSDART00000123546	ENSDARG00000087306	CABZ01038521.1	4.08	UTR5	58565263	58585854		ENSDART00000193902	ENSDARG00000116197	si:dkeyp-4c4.2	3.78	UTR3	35576329	35615175
ENSDART00000082920	ENSDARG00000059567	si:ch73-281f12.4	4.16	UTR5	58714741	58798815		ENSDART00000159084	ENSDARG00000103348	si:dkey-176f19.7	4.81	UTR3	35876704	35888987
ENSDART00000100327	ENSDARG00000074671	nptx1l	3.09	UTR5	59453467	59472422		ENSDART00000131142	ENSDARG00000114908	znf1089	3.74	exonic	35900918	35913180
ENSDART00000154684	ENSDARG00000059556	recql5	3.57	UTR3	59986120	60027308		ENSDART00000172017	ENSDARG00000115564	si:ch211-271g18.4	3.75	exonic	36083288	36091378
ENSDART00000153247	ENSDARG00000090930	si:ch211-120g10.1	3.08	exonic	60129848	60142530		ENSDART00000124573	ENSDARG00000099152	si:dkey-190j3.2	3.96	exonic	36204590	36215907
ENSDART00000156597	ENSDARG00000097523	si:ch73-364h19.1	4.25	UTR3	60146309	60175470		ENSDART00000146015	ENSDARG00000100896	znf973	4.17	exonic	37239091	37246482
ENSDART00000171458	ENSDARG00000102593	si:ch211-214b16.2	4.2	UTR3	60314274	60316118		ENSDART00000158217	ENSDARG00000103405	znf1102	4.86	exonic	37503994	37510877
ENSDART00000144030	ENSDARG00000074345	si:ch211-214b16.4	4.21	UTR3	60338988	60401826		ENSDART00000158217	ENSDARG00000103405	znf1102	4.46	exonic	37503994	37510877
ENSDART00000157822	ENSDARG00000102896	jmjd6	3.03	UTR3	60575113	60589292		ENSDART00000138095	ENSDARG00000114124	si:dkey-3p4.8	3.25	UTR3	37710093	37715686
ENSDART00000184119	ENSDARG00000115335	ubald2	3.96	UTR3	60684909	60711127		ENSDART00000171001	ENSDARG00000104704	si:ch211-271g18.1	3.1	UTR5	37783972	37828710
ENSDART00000053494	ENSDARG00000036846	anks4b	3.95	UTR3	60812851	60827402		ENSDART00000171001	ENSDARG00000104704	si:ch211-271g18.1	4.32	exonic	37783972	37828710
ENSDART00000112043	ENSDARG00000074669	cacng4b	4.19	UTR3	61078057	61099004		ENSDART00000131318	ENSDARG00000116992	znf1051	4.39	exonic	38001640	38008033
ENSDART00000112043	ENSDARG00000074669	cacng4b	4.72	UTR5	61078057	61099004		ENSDART00000131318	ENSDARG00000116992	znf1051	3.74	UTR3	38001640	38008033
ENSDART00000009194	ENSDARG00000018903	aimp2	3.07	UTR3	61108356	61116295		ENSDART00000150385	ENSDARG00000110433	znf997	3.14	exonic	38937575	38943762
ENSDART00000156749	ENSDARG00000097521	si:dkey-111k8.5	3.63	UTR3	61342019	61345723		ENSDART00000176004	ENSDARG00000108525	CR749167.2	6.54	exonic	39742119	39747002
ENSDART00000154312	ENSDARG00000097842	znf1134	3.97	UTR3	61349155	61354239		ENSDART00000168982	ENSDARG00000105161	si:ch211-238e22.8	4.04	UTR3	40035564	40059426
ENSDART00000154312	ENSDARG00000097842	znf1134	3.37	UTR3	61349155	61354239		ENSDART00000135354	ENSDARG00000110787	znf1102	3.54	exonic	40295896	40337764
ENSDART00000156177	ENSDARG00000097501	si:dkey-111k8.3	3.52	UTR3	61357949	61362398		ENSDART00000137775	ENSDARG00000090116	znf1136	3.65	exonic	40953320	41014777
ENSDART00000154055	ENSDARG00000088331	znf1028	4.03	UTR3	61364830	61385117		ENSDART00000136445	ENSDARG00000092583	si:dkey-16p19.5	3.54	UTR5	41227127	41237028
ENSDART00000155932	ENSDARG00000098021	si:dkey-111k8.2	3.49	UTR3	61371434	61377127		ENSDART00000164004	ENSDARG00000102370	znf1094	3.73	UTR3	41528590	41535403
ENSDART00000055055	ENSDARG00000037782	sox8b	4.56	UTR3	62397718	62403550		ENSDART00000126634	ENSDARG00000102316	si:dkey-237m9.2	3.67	UTR5	41789497	41798887
ENSDART00000164425	ENSDARG00000104839	mansc1	3.21	UTR3	69619	72011		ENSDART00000126634	ENSDARG00000102316	si:dkey-237m9.2	3.93	exonic	41789497	41798887
ENSDART00000067486	ENSDARG00000045911	tulp4a	3.22	UTR3	331351	353924		ENSDART00000171428	ENSDARG00000102542	si:ch211-268b14.2	3.09	exonic	41834258	41847025
ENSDART00000103645	ENSDARG00000045910	tmem181	3.08	exonic	357810	386168		ENSDART00000171428	ENSDARG00000102542	si:ch211-268b14.2	4.5	exonic	41834258	41847025
ENSDART00000103645	ENSDARG00000045910	tmem181	3.52	UTR3	357810	386168		ENSDART00000162193	ENSDARG00000105173	si:ch211-142b24.2	3.9	UTR3	42175261	42193479
ENSDART00000150698	ENSDARG00000096118	ost4	3.11	UTR3	736395	737520		ENSDART00000162279	ENSDARG00000100112	znf1118	3.02	exonic	42295479	42302062
ENSDART00000067446	ENSDARG00000018149	slc38a4	3.04	UTR3	1516716	1566572		ENSDART00000135737	ENSDARG00000098515	si:dkey-16p6.1	4.27	exonic	42412212	42429712
ENSDART00000153556	ENSDARG00000097341	CR847994.1	3.7	ncRNA_exonic	1685021	1685345		ENSDART00000168536	ENSDARG00000098270	znf1053	3.92	UTR5	42556555	42564325
ENSDART00000032460	ENSDARG00000026839	med21	3.12	UTR3	1757462	1759555		ENSDART00000171047	ENSDARG00000098279	si:zfos-451d2.2	8.08	exonic	42878556	42920243
ENSDART00000067423	ENSDARG00000045873	frs2a	4.58	UTR3	2092683	2099581		ENSDART00000141339	ENSDARG00000088836	si:ch211-76m11.5	4.08	exonic	43225728	43260960
ENSDART00000103371	ENSDARG00000070441	zdhhc17	3.01	UTR3	2482046	2508577		ENSDART00000141339	ENSDARG00000088836	si:ch211-76m11.5	3.21	UTR3	43225728	43260960
ENSDART00000013924	ENSDARG00000004592	gpr22a	4.49	UTR5	2619132	2623487		ENSDART00000150797	ENSDARG00000095993	znf1073	3.49	exonic	43392655	43402114
ENSDART00000013924	ENSDARG00000004592	gpr22a	3.69	UTR3	2619132	2623487		ENSDART00000150797	ENSDARG00000095993	znf1073	3.11	UTR3	43392655	43402114
ENSDART00000168633	ENSDARG00000098551	CABZ01085700.1	3.11	UTR3	3287819	3290445		ENSDART00000141093	ENSDARG00000114935	si:dkeyp-53e4.4	4.85	UTR3	43522680	43724976
ENSDART00000155320	ENSDARG00000089860	atxn7l1	3.11	UTR3	3438510	3446758		ENSDART00000141967	ENSDARG00000087714	si:ch211-226o13.1	4.21	UTR3	43695179	43725172
ENSDART00000058277	ENSDARG00000039843	znf800b	3.11	UTR3	3455146	3475397		ENSDART00000124397	ENSDARG00000112719	si:dkey-4j21.2	3.33	exonic	43999348	44020119
ENSDART00000109044	ENSDARG00000077654	grm8a	3.88	UTR5	3478049	3745093		ENSDART00000157214	ENSDARG00000097091	si:dkey-7j22.2	3.44	UTR3	44577872	44586079
ENSDART00000109044	ENSDARG00000077654	grm8a	3.65	UTR3	3478049	3745093		ENSDART00000156083	ENSDARG00000113564	znf1107	4.46	UTR3	44804898	44892744
ENSDART00000049194	ENSDARG00000033296	gpr37b	3.38	UTR5	3980247	3998490		ENSDART00000156083	ENSDARG00000113564	znf1107	3.33	UTR3	44804898	44892744
ENSDART00000164810	ENSDARG00000101363	ano2b	5.03	UTR3	4267451	4358940		ENSDART00000184430	ENSDARG00000113564	znf1107	3.31	intronic	44804898	44892744
ENSDART00000127751	ENSDARG00000020871	ptprz1b	3.24	exonic	4834085	4926061		ENSDART00000150798	ENSDARG00000096217	si:dkey-51d8.9	3.52	UTR5	45148652	45156379
ENSDART00000155411	ENSDARG00000097044	CU468915.1	3.1	ncRNA_exonic	4963892	4966546		ENSDART00000150544	ENSDARG00000096012	znf1115	3.16	UTR3	45195238	45242732
ENSDART00000067382	ENSDARG00000045851	galnt8b.1	3.39	UTR3	5205265	5213425		ENSDART00000150769	ENSDARG00000111716	si:ch211-162i8.5	3.07	UTR3	45357558	45359149
ENSDART00000140613	ENSDARG00000095324	galnt8b.2	4.56	UTR3	5215950	5223170		ENSDART00000150802	ENSDARG00000090033	si:dkey-16p6.1	4.81	UTR3	45388995	45417987
ENSDART00000067371	ENSDARG00000045842	zgc:113263	3.87	UTR3	5341592	5368158		ENSDART00000150745	ENSDARG00000109749	si:ch211-162i8.7	4.85	exonic	45441669	45444598
ENSDART00000103219	ENSDARG00000014395	selenoo2	3.46	UTR3	5378338	5387478		ENSDART00000150745	ENSDARG00000109749	si:ch211-162i8.7	3.55	UTR3	45441669	45444598
ENSDART00000135122	ENSDARG00000045837	si:dkey-14d8.20	3.14	exonic	5392094	5494298		ENSDART00000145958	ENSDARG00000093713	si:dkey-256i11.2	3.69	exonic	45504471	45511056
ENSDART00000110243	ENSDARG00000070220	pou3f2a	3.32	UTR3	5741733	5744457		ENSDART00000145958	ENSDARG00000093713	si:dkey-256i11.2	5.2	exonic	45504471	45511056
ENSDART00000121743	ENSDARG00000091640	si:ch73-352p4.5	3.94	UTR3	5832311	5834648		ENSDART00000150399	ENSDARG00000093713	si:dkey-256i11.2	7.22	UTR3	45504471	45511056
ENSDART00000067357	ENSDARG00000099560	lyrm5a	3.54	UTR5	5848229	5850633		ENSDART00000150866	ENSDARG00000114893	znf1038	5.87	exonic	45610254	45628865
ENSDART00000122574	ENSDARG00000090468	ppp1r3aa	3.97	UTR3	6572364	6580610		ENSDART00000158744	ENSDARG00000102848	BX927336.3	3.12	ncRNA_exonic	46771835	46792139
ENSDART00000158573	ENSDARG00000099281	si:dkey-112e7.2	4	UTR3	6639292	6640415		ENSDART00000162329	ENSDARG00000101450	si:ch211-215p11.3	4.17	exonic	46812891	46828780
ENSDART00000099462	ENSDARG00000068701	gpr85	3.9	UTR3	6643421	6647605		ENSDART00000162329	ENSDARG00000101450	si:ch211-215p11.3	4.53	UTR3	46812891	46828780
ENSDART00000150389	ENSDARG00000068705	tmem168a	4.28	UTR3	6735053	6749412		ENSDART00000157897	ENSDARG00000101312	si:dkey-31n13.4	3.95	UTR5	46981658	47068195
ENSDART00000036646	ENSDARG00000024874	dock4b	3.2	UTR3	6833583	6994283		ENSDART00000183819	ENSDARG00000103946	si:dkey-124l13.1	5.7	UTR3	47436126	47456827
ENSDART00000161329	ENSDARG00000024874	dock4b	3.32	UTR3	6833583	6994283		ENSDART00000166961	ENSDARG00000114711	BX324142.1	5.79	UTR3	47636303	47645808
ENSDART00000103048	ENSDARG00000070314	cald1a	3.75	ncRNA_exonic	7415337	7503443		ENSDART00000166961	ENSDARG00000114711	BX324142.1	5.62	UTR3	47636303	47645808
ENSDART00000009909	ENSDARG00000018688	elk3	3.9	UTR3	7677318	7713665		ENSDART00000160043	ENSDARG00000113660	si:ch211-196f19.1	3.58	exonic	47736069	47764985
ENSDART00000104676	ENSDARG00000074905	camk1da	3.12	UTR3	7888047	7983016		ENSDART00000161323	ENSDARG00000100341	si:ch211-196h24.2	4.79	exonic	47782411	47802916
ENSDART00000162065	ENSDARG00000102464	wnt5b	4.79	UTR3	8532580	8663117		ENSDART00000138053	ENSDARG00000092000	znf1020	3.26	exonic	48769555	48785580
ENSDART00000014897	ENSDARG00000045789	srgap1b	4.08	UTR3	9279515	9335035		ENSDART00000170022	ENSDARG00000114437	zgc:173705	3.63	exonic	49073583	49080465
ENSDART00000128937	ENSDARG00000058159	ipo8	4.16	UTR3	9360532	9389359		ENSDART00000150678	ENSDARG00000116117	si:dkey-40n15.1	3.23	exonic	49196098	49203406
ENSDART00000092013	ENSDARG00000063149	tmtc1	3.2	exonic	9394426	9466248		ENSDART00000150365	ENSDARG00000117132	BX663613.1	3.29	exonic	50463619	50480048
ENSDART00000092013	ENSDARG00000063149	tmtc1	3.64	UTR3	9394426	9466248		ENSDART00000150365	ENSDARG00000117132	BX663613.1	4.66	UTR3	50463619	50480048
ENSDART00000030738	ENSDARG00000025859	lmf2b	3.49	UTR3	9478500	9502846		ENSDART00000150271	ENSDARG00000094177	si:ch211-208f21.2	3.44	UTR3	50891961	50897272
ENSDART00000080842	ENSDARG00000058042	kitlgb	3.39	UTR3	9508505	9515398		ENSDART00000150374	ENSDARG00000109821	si:dkey-156j15.1	3.81	exonic	50970601	50975882
ENSDART00000138173	ENSDARG00000110426	BX901962.3	3.45	ncRNA_exonic	9630958	9634704		ENSDART00000163814	ENSDARG00000100311	si:dkey-165e24.1	3.52	UTR3	51542447	51598177
ENSDART00000004604	ENSDARG00000004386	ENSDARG00000004386	3.18	UTR3	9669717	9690419		ENSDART00000170639	ENSDARG00000105137	zgc:173705	3.94	UTR3	52356485	52366809
ENSDART00000091599	ENSDARG00000062968	sbf1	3.49	UTR3	9911043	10002050		ENSDART00000174598	ENSDARG00000106267	CR388042.1	3.56	ncRNA_exonic	53781557	53782891
ENSDART00000138890	ENSDARG00000032799	kcnd2	4.19	UTR5	10365857	10562174		ENSDART00000159898	ENSDARG00000103265	si:ch211-223g7.2	4.75	UTR3	54434814	54489069
ENSDART00000189901	ENSDARG00000032799	kcnd2	3.03	UTR3	10365857	10562174		ENSDART00000158834	ENSDARG00000102215	si:ch211-227e10.6	4.16	UTR3	54480250	54504217
ENSDART00000067251	ENSDARG00000045747	cped1	4.37	exonic	10616626	10704585		ENSDART00000131869	ENSDARG00000104968	si:ch211-227e10.1	4.76	exonic	54583639	54657615
ENSDART00000102543	ENSDARG00000094973	wnt16	3.56	UTR3	10706755	10713584		ENSDART00000109624	ENSDARG00000113808	si:dkeyp-82b4.6	3.28	exonic	54798291	54804050
ENSDART00000136049	ENSDARG00000045750	syt10	6.4	exonic	10888762	10909086		ENSDART00000162786	ENSDARG00000098426	si:dkey-56m15.8	4.02	UTR3	54899568	54921714
ENSDART00000140362	ENSDARG00000045755	ccdc59	3.18	UTR3	11053301	11055737		ENSDART00000159142	ENSDARG00000101469	si:dkey-56m15.2	3.57	UTR3	54864061	55069079
ENSDART00000051792	ENSDARG00000019235	sema3aa	4.17	UTR3	11311315	11368490		ENSDART00000159365	ENSDARG00000098430	znf1078	4.13	UTR3	55593296	55600335
ENSDART00000143963	ENSDARG00000063299	pcloa	4.23	UTR5	11375894	11450040		ENSDART00000163320	ENSDARG00000101517	CT583728.4	6.73	ncRNA_exonic	55871735	55884397
ENSDART00000092381	ENSDARG00000063299	pcloa	3.13	exonic	11375894	11450040		ENSDART00000169288	ENSDARG00000099845	zgc:174275	3.21	UTR3	56315530	56328435
ENSDART00000044154	ENSDARG00000032242	tnnt2c	3.43	UTR3	12031958	12033866		ENSDART00000169142	ENSDARG00000104476	si:dkey-41c6.3	4.16	UTR3	56379907	56395134
ENSDART00000036779	ENSDARG00000006747	tmem178b	4.42	UTR3	12111154	12239160		ENSDART00000157504	ENSDARG00000103119	si:dkeyp-33c10.7	4.7	exonic	56833071	56863037
ENSDART00000123953	ENSDARG00000087319	tmem121b	3.22	UTR3	12308976	12312976		ENSDART00000157504	ENSDARG00000103119	si:dkeyp-33c10.7	3.2	exonic	56833071	56863037
ENSDART00000003583	ENSDARG00000008720	lmo3	3.27	UTR3	12612145	12679293		ENSDART00000157504	ENSDARG00000103119	si:dkeyp-33c10.7	4.86	exonic	56833071	56863037
ENSDART00000067151	ENSDARG00000045669	si:dkey-39a18.1	3.51	UTR3	13428993	13434027		ENSDART00000158300	ENSDARG00000101137	znf999	3.95	exonic	56974252	56986629
ENSDART00000145069	ENSDARG00000094646	dyrk2	3.7	UTR3	13449775	13462784		ENSDART00000159283	ENSDARG00000103597	si:dkey-40j3.3	4.01	UTR5	57419948	57426660
ENSDART00000067161	ENSDARG00000045680	tnpo3	4.41	UTR3	13586455	13605158		ENSDART00000127643	ENSDARG00000087544	BX510934.1	3.19	exonic	57505842	57523690
ENSDART00000141395	ENSDARG00000045683	ccdc87	3.27	UTR3	13615731	13624294		ENSDART00000158802	ENSDARG00000103208	il17ra1b	5.53	UTR3	57580303	57585518
ENSDART00000109195	ENSDARG00000006396	nrcama	3.83	UTR3	13696537	13728375		ENSDART00000161097	ENSDARG00000104697	si:dkey-57k17.1	3.92	UTR3	58057168	58069084
ENSDART00000067168	ENSDARG00000045687	pdzrn4	3.06	UTR5	13810811	13861445		ENSDART00000168971	ENSDARG00000103381	si:ch211-196f19.1	4.32	exonic	58272337	58298039
ENSDART00000067168	ENSDARG00000045687	pdzrn4	3.58	exonic	13810811	13861445		ENSDART00000157856	ENSDARG00000110637	si:ch211-212k5.1	3.15	UTR3	58363998	58375379
ENSDART00000150782	ENSDARG00000090957	CU469420.2	3.6	ncRNA_exonic	14116366	14119559		ENSDART00000180673	ENSDARG00000113324	CR388148.2	5.88	exonic	58661331	58682491
ENSDART00000007103	ENSDARG00000020086	nuak1a	3.17	UTR3	14360372	14372843		ENSDART00000192143	ENSDARG00000101842	znf1085	3.2	UTR3	59234719	59323939
ENSDART00000067031	ENSDARG00000045589	kcnj8	3.63	exonic	14717502	14719854		ENSDART00000104921	ENSDARG00000077697	si:dkey-105i14.1	4.81	exonic	59245846	59284100
ENSDART00000124189	ENSDARG00000057334	cmasa	3.24	UTR5	14727018	14737102		ENSDART00000160587	ENSDARG00000077697	si:dkey-105i14.1	4.02	UTR3	59245846	59284100
ENSDART00000005985	ENSDARG00000002952	smo	3.68	UTR3	14971239	14979937		ENSDART00000109914	ENSDARG00000101842	znf1085	3.09	UTR3	59234719	59323939
ENSDART00000143463	ENSDARG00000093247	BX537358.1	3.88	ncRNA_exonic	15207433	15220695		ENSDART00000150576	ENSDARG00000096026	si:dkey-4e4.1	6.36	exonic	59589201	59595197
ENSDART00000132695	ENSDARG00000092064	si:dkey-117n7.4	3.41	exonic	15954293	15964030		ENSDART00000123157	ENSDARG00000090734	si:dkey-16p6.1	5.41	exonic	59841099	59884702
ENSDART00000122493	ENSDARG00000087241	ucn3l	4.85	exonic	15981096	15981539		ENSDART00000150615	ENSDARG00000092784	znf1109	3.5	UTR5	60001731	60008646
ENSDART00000050407	ENSDARG00000056954	si:dkeyp-38g8.5	4.42	UTR3	16315692	16319762		ENSDART00000167351	ENSDARG00000105144	znf1130	3.25	UTR5	60381608	60403149
ENSDART00000004717	ENSDARG00000094132	igf1	3.44	UTR3	17310143	17326717		ENSDART00000162049	ENSDARG00000104416	si:dkey-16p6.1	3.6	exonic	60428812	60448299
ENSDART00000021610	ENSDARG00000007175	recql	3.74	UTR3	17424855	17538270		ENSDART00000150675	ENSDARG00000095126	si:dkey-82i20.2	3.6	UTR3	60934218	60938397
ENSDART00000157014	ENSDARG00000097601	CT868708.1	3.95	ncRNA_exonic	17793013	17823782		ENSDART00000162832	ENSDARG00000100335	znf1104	3.38	UTR3	61693986	61706634
ENSDART00000154141	ENSDARG00000097434	BX649398.2	4.04	ncRNA_exonic	18419542	18434077		ENSDART00000162832	ENSDARG00000100335	znf1104	4.88	UTR3	61693986	61706634
ENSDART00000190819	ENSDARG00000033757	ncaph2	4.28	UTR3	18441988	18455497		ENSDART00000170474	ENSDARG00000104006	znf1082	3.19	UTR3	61715860	61720972
ENSDART00000190819	ENSDARG00000033757	ncaph2	3.03	UTR3	18441988	18455497		ENSDART00000169427	ENSDARG00000102212	si:dkey-16p6.1	4.37	UTR3	61840440	61851830
ENSDART00000140028	ENSDARG00000069402	lrrc4.1	3.95	UTR3	19534833	19543042		ENSDART00000163534	ENSDARG00000098094	si:dkey-146c18.5	4.2	UTR5	61865790	61943292
ENSDART00000024925	ENSDARG00000045541	gcc1	3.63	UTR3	20063279	20069493		ENSDART00000158579	ENSDARG00000107425	si:dkeyp-35e5.10	3.32	exonic	62262253	62269576
ENSDART00000066961	ENSDARG00000045540	ppp6r2a	3.05	UTR3	20082475	20101972		ENSDART00000160601	ENSDARG00000099346	znf1079	3.43	UTR3	62337473	62343217
ENSDART00000138820	ENSDARG00000045483	lrtm2a	4.38	exonic	20255160	20265726		ENSDART00000160226	ENSDARG00000116692	si:ch211-79g12.1	3.88	UTR3	62431132	62441490
ENSDART00000028856	ENSDARG00000008398	cacna1c	4.31	UTR3	20318127	20474972		ENSDART00000168872	ENSDARG00000103495	zgc:173714	3.1	UTR3	63088692	63090306
ENSDART00000040266	ENSDARG00000029830	myf6	3.15	exonic	21717793	21720943		ENSDART00000170121	ENSDARG00000105119	si:ch211-258f1.3	3.25	UTR3	63253425	63286338
ENSDART00000077707	ENSDARG00000055360	llph	3.98	UTR3	22297839	22300326		ENSDART00000160964	ENSDARG00000101946	si:dkey-92j16.2	5.31	UTR5	63790028	63805240
ENSDART00000066909	ENSDARG00000045493	slc35e3	3.2	UTR5	23117557	23122395		ENSDART00000161177	ENSDARG00000098087	si:dkey-30f3.2	3.2	exonic	63818212	63825471
ENSDART00000077854	ENSDARG00000033443	mdm2	3.2	UTR3	23125689	23136195		ENSDART00000158645	ENSDARG00000117113	zgc:173607	3.61	UTR3	63992019	64009243
ENSDART00000066934	ENSDARG00000045517	itih5	3.08	exonic	25220674	25245817		ENSDART00000160654	ENSDARG00000102262	si:dkey-179k24.5	4.09	exonic	64025160	64052088
ENSDART00000066934	ENSDARG00000045517	itih5	3.59	exonic	25220674	25245817		ENSDART00000143989	ENSDARG00000110917	si:ch211-223a21.6	3.94	UTR5	64608808	64618579
ENSDART00000142992	ENSDARG00000045519	sfmbt2	3.15	UTR3	25300910	25359034		ENSDART00000143989	ENSDARG00000110917	si:ch211-223a21.6	3.25	exonic	64608808	64618579
ENSDART00000046253	ENSDARG00000034173	prkcq	3.26	exonic	25410293	25441127		ENSDART00000161450	ENSDARG00000098604	si:dkey-14o6.4	5.6	UTR3	65139267	65148439
ENSDART00000109508	ENSDARG00000075215	vezt	4.82	UTR3	25912308	25946970		ENSDART00000170223	ENSDARG00000104266	si:dkey-29m1.2	3.63	exonic	66853199	66890830
ENSDART00000039877	ENSDARG00000032627	ENSDARG00000032627	3.57	UTR3	26053044	26082119		ENSDART00000170257	ENSDARG00000099048	znf1070	3.31	exonic	67050047	67055575
ENSDART00000165158	ENSDARG00000099850	iqsec3a	3.43	UTR3	26496489	26766355		ENSDART00000170257	ENSDARG00000099048	znf1070	4.07	UTR3	67050047	67055575
ENSDART00000013083	ENSDARG00000013596	brd1a	3.25	exonic	27130412	27150414		ENSDART00000180288	ENSDARG00000112473	BX572103.1	4.42	exonic	67318419	67331683
ENSDART00000150527	ENSDARG00000096034	si:ch73-289h5.5	3.75	UTR5	28442262	28498065		ENSDART00000160968	ENSDARG00000116915	si:ch211-133h13.1	3.96	UTR3	67994238	68018537
ENSDART00000110358	ENSDARG00000074009	znf1059	3.06	UTR3	28814850	28822393		ENSDART00000150494	ENSDARG00000100001	znf1096	4.79	UTR3	68087932	68273876
ENSDART00000150629	ENSDARG00000088214	si:dkey-23a23.3	3.3	UTR3	28962774	28976560		ENSDART00000190956	ENSDARG00000112061	CT737127.1	3.27	exonic	68393422	68418475
ENSDART00000131893	ENSDARG00000094824	si:dkey-23a23.1	3.86	exonic	29206813	29208680		ENSDART00000190956	ENSDARG00000112061	CT737127.1	3.68	exonic	68393422	68418475
ENSDART00000185164	ENSDARG00000115593	CR847895.1	3.84	exonic	29344957	29359540		ENSDART00000165623	ENSDARG00000113294	znf1146	4.33	exonic	68456852	68466249
ENSDART00000185164	ENSDARG00000115593	CR847895.1	3.16	exonic	29344957	29359540		ENSDART00000167784	ENSDARG00000100302	si:dkey-237g15.2	3.76	UTR3	68475654	68497731
ENSDART00000114649	ENSDARG00000109327	znf1140	3.63	UTR3	29532731	29553524		ENSDART00000168543	ENSDARG00000100302	si:dkey-237g15.2	3.12	exonic	68475654	68497731
ENSDART00000170798	ENSDARG00000099173	BX530097.1	3.49	exonic	29773917	29786758		ENSDART00000171148	ENSDARG00000099262	si:dkey-16p6.1	5.09	exonic	68519945	68552746
ENSDART00000150354	ENSDARG00000093831	znf1121	4.26	UTR3	29848173	29854621		ENSDART00000171148	ENSDARG00000099262	si:dkey-16p6.1	4.29	UTR3	68519945	68552746
ENSDART00000150324	ENSDARG00000110852	znf1111	4.14	UTR3	29909870	29919475		ENSDART00000161168	ENSDARG00000098189	si:dkey-16p6.1	5.76	exonic	68591587	68602408
ENSDART00000150383	ENSDARG00000092968	znf1128	4.16	exonic	29967255	29978134		ENSDART00000165092	ENSDARG00000098541	CR388378.2	5.65	ncRNA_exonic	68717067	68717829
ENSDART00000183084	ENSDARG00000111979	CR394552.1	3.11	exonic	30299435	30318364		ENSDART00000159074	ENSDARG00000101484	si:dkey-264f17.2	4.42	UTR3	68922112	68965221
ENSDART00000168421	ENSDARG00000099837	si:dkey-199m13.7	4.62	UTR3	30363474	30374363		ENSDART00000158735	ENSDARG00000113780	zgc:173615	3.71	UTR3	69078543	69242961
ENSDART00000164555	ENSDARG00000103471	si:dkey-199m13.4	3.39	UTR3	30454496	30460765		ENSDART00000168009	ENSDARG00000115655	znf1078	3.79	UTR3	69190524	69197437
ENSDART00000164555	ENSDARG00000103471	si:dkey-199m13.4	3.76	UTR3	30454496	30460765		ENSDART00000159440	ENSDARG00000103497	si:dkey-246j6.3	3.45	UTR3	69409331	69420442
ENSDART00000190901	ENSDARG00000113016	CU207245.1	3.44	exonic	30718997	30724331		ENSDART00000165995	ENSDARG00000109697	znf1025	3.57	UTR3	69510337	69514024
ENSDART00000165945	ENSDARG00000098115	si:dkey-178j11.5	3.83	exonic	30785713	30809237		ENSDART00000160913	ENSDARG00000109319	znf1030	3.45	exonic	69577362	69651620
ENSDART00000165945	ENSDARG00000098115	si:dkey-178j11.5	3.84	UTR3	30785713	30809237		ENSDART00000165786	ENSDARG00000099090	znf1087	4.38	UTR3	69823638	69827337
ENSDART00000172541	ENSDARG00000113005	si:dkey-47k16.4	4.91	exonic	31085014	31095639		ENSDART00000168400	ENSDARG00000114716	znf1117	4.14	UTR3	69863019	69870527
ENSDART00000159697	ENSDARG00000104064	si:ch211-127b6.2	3.27	exonic	31327980	31412964		ENSDART00000170163	ENSDARG00000102884	si:ch211-145h19.5	3.8	UTR3	69888328	69899962
ENSDART00000128732	ENSDARG00000104064	si:ch211-127b6.2	4.58	exonic	31327980	31412964		ENSDART00000158100	ENSDARG00000098444	si:dkey-3h2.4	4.2	exonic	70171984	70203499
ENSDART00000169303	ENSDARG00000114172	znf996	4.06	UTR5	31450683	31501083		ENSDART00000164404	ENSDARG00000098444	si:dkey-3h2.4	7.71	UTR3	70171984	70203499
ENSDART00000169303	ENSDARG00000114172	znf996	4	UTR3	31450683	31501083		ENSDART00000180432	ENSDARG00000100743	si:dkey-190j3.4	4.33	UTR3	70010099	70313412
ENSDART00000140176	ENSDARG00000114172	znf996	3.54	exonic	31450683	31501083		ENSDART00000099781	ENSDARG00000113391	si:dkey-265e15.2	4.79	exonic	70409414	70418539
ENSDART00000166485	ENSDARG00000107177	znf1108	3.53	UTR3	32566617	32590004		ENSDART00000099781	ENSDARG00000113391	si:dkey-265e15.2	3.01	exonic	70409414	70418539
ENSDART00000125835	ENSDARG00000088245	si:dkey-16p6.1	4.86	exonic	32772213	32783867		ENSDART00000164954	ENSDARG00000104787	si:dkey-28k24.2	3.93	UTR3	70712807	71029208
ENSDART00000152115	ENSDARG00000089814	znf1042	3.06	UTR5	32649955	32897136		ENSDART00000159266	ENSDARG00000104787	si:dkey-28k24.2	3.8	intronic	70712807	71029208
ENSDART00000150647	ENSDARG00000095997	znf1112	3.52	UTR3	33095657	33111132		ENSDART00000159266	ENSDARG00000104787	si:dkey-28k24.2	3.4	intronic	70712807	71029208
ENSDART00000150429	ENSDARG00000094308	si:dkey-247i3.6	6.29	UTR3	33191390	33204793		ENSDART00000170837	ENSDARG00000101071	si:dkeyp-80d11.14	3.14	exonic	71014655	71050674
ENSDART00000150851	ENSDARG00000096186	si:dkey-247i3.5	3.27	UTR3	33225161	33230042		ENSDART00000170837	ENSDARG00000101071	si:dkeyp-80d11.14	3.59	UTR3	71014655	71050674
ENSDART00000150500	ENSDARG00000086449	znf1055	4.34	exonic	33334774	33342454		ENSDART00000159113	ENSDARG00000101421	si:dkeyp-80d11.10	3.57	exonic	71018579	71124547
ENSDART00000150417	ENSDARG00000095521	znf1090	3.35	exonic	33373100	33378493		ENSDART00000170807	ENSDARG00000098305	si:ch211-76m11.8	3.36	exonic	71366326	71393373
ENSDART00000150868	ENSDARG00000090366	znf1065	3.11	UTR3	33420247	33428994		ENSDART00000170807	ENSDARG00000098305	si:ch211-76m11.8	3.48	exonic	71366326	71393373
ENSDART00000111083	ENSDARG00000076252	si:dkey-247i3.1	3.36	exonic	33461796	33471361		ENSDART00000164589	ENSDARG00000114396	znf1017	4.89	exonic	71819777	71824845
ENSDART00000150439	ENSDARG00000091013	si:dkey-84h14.2	4.21	UTR3	33537372	33560939		ENSDART00000171512	ENSDARG00000114396	znf1017	3.84	exonic	71819777	71824845
ENSDART00000133511	ENSDARG00000109604	znf1026	3.09	exonic	33818711	33914359		ENSDART00000170996	ENSDARG00000098716	parp11	3.88	UTR3	71989418	72002734
ENSDART00000165637	ENSDARG00000101948	si:ch211-223g7.6	4.01	exonic	34119824	34130890		ENSDART00000181075	ENSDARG00000116300	zgc:165515	3.98	UTR3	72205923	72222067
ENSDART00000162442	ENSDARG00000101948	si:ch211-223g7.6	4.74	exonic	34119824	34130890		ENSDART00000168547	ENSDARG00000104163	si:cabz01071912.2	3.72	exonic	72235562	72256082
ENSDART00000157757	ENSDARG00000102904	si:ch211-246b8.2	3.25	exonic	34417403	34452581		ENSDART00000150528	ENSDARG00000105756	CR788316.3	4.19	ncRNA_exonic	72430431	72431296
ENSDART00000168500	ENSDARG00000102904	si:ch211-246b8.2	4.46	UTR3	34417403	34452581		ENSDART00000124528	ENSDARG00000089092	si:cabz01054394.5	3.8	exonic	72578191	72592438
ENSDART00000165372	ENSDARG00000101459	si:dkey-279j5.1	4.08	exonic	35130120	35293690		ENSDART00000106253	ENSDARG00000089715	si:cabz01054394.7	3.9	UTR3	72612792	72620256
ENSDART00000133667	ENSDARG00000095275	si:dkey-269p2.1	3.7	exonic	35167118	35209531		ENSDART00000162637	ENSDARG00000103952	CABZ01054391.1	3.18	exonic	72668095	72685014
ENSDART00000133667	ENSDARG00000095275	si:dkey-269p2.1	4.31	UTR3	35167118	35209531		ENSDART00000174219	ENSDARG00000102586	zgc:152938	3.13	UTR3	73051901	73064999
ENSDART00000192178	ENSDARG00000101459	si:dkey-279j5.1	4.01	UTR3	35130120	35293690		ENSDART00000174241	ENSDARG00000099864	si:ch73-170d6.2	3.57	UTR3	73085993	73109752
ENSDART00000161611	ENSDARG00000116197	si:dkeyp-4c4.2	3.78	exonic	35576329	35615175		ENSDART00000165749	ENSDARG00000099864	si:ch73-170d6.2	3.54	exonic	73085993	73109752
ENSDART00000193902	ENSDARG00000116197	si:dkeyp-4c4.2	4.52	UTR3	35576329	35615175		ENSDART00000165749	ENSDARG00000099864	si:ch73-170d6.2	5.18	UTR3	73085993	73109752
ENSDART00000159084	ENSDARG00000103348	si:dkey-176f19.7	4.05	UTR3	35876704	35888987		ENSDART00000150475	ENSDARG00000096111	CU570689.1	3.46	ncRNA_exonic	73500848	73502793
ENSDART00000131142	ENSDARG00000114908	znf1089	3.58	exonic	35900918	35913180		ENSDART00000150765	ENSDARG00000077239	si:ch211-165i18.2	3.39	exonic	73606482	73612754
ENSDART00000172017	ENSDARG00000115564	si:ch211-271g18.4	3.5	exonic	36083288	36091378		ENSDART00000150765	ENSDARG00000077239	si:ch211-165i18.2	4.68	exonic	73606482	73612754
ENSDART00000124573	ENSDARG00000099152	si:dkey-190j3.2	6.04	exonic	36204590	36215907		ENSDART00000150532	ENSDARG00000075470	znf989	3.75	UTR3	73651053	73658462
ENSDART00000146015	ENSDARG00000100896	znf973	4.3	exonic	37239091	37246482		ENSDART00000150505	ENSDARG00000096030	si:dkey-262g12.7	3.23	UTR3	73672430	73682087
ENSDART00000138095	ENSDARG00000114124	si:dkey-3p4.8	3.6	UTR3	37710093	37715686		ENSDART00000150261	ENSDARG00000096141	zgc:173624	3.63	UTR3	73683468	73690896
ENSDART00000171001	ENSDARG00000104704	si:ch211-271g18.1	4.2	UTR5	37783972	37828710		ENSDART00000174075	ENSDARG00000105692	CABZ01069022.1	3.58	UTR3	73872345	73899883
ENSDART00000171001	ENSDARG00000104704	si:ch211-271g18.1	4.19	exonic	37783972	37828710		ENSDART00000130643	ENSDARG00000105806	CABZ01069020.1	3.42	UTR3	73941991	73947704
ENSDART00000171001	ENSDARG00000104704	si:ch211-271g18.1	3.78	exonic	37783972	37828710		ENSDART00000182529	ENSDARG00000113971	LO018181.1	7.48	UTR3	73973242	73983880
ENSDART00000131318	ENSDARG00000116992	znf1051	3.75	UTR3	38001640	38008033		ENSDART00000163662	ENSDARG00000088367	si:cabz01069013.3	3.77	exonic	74002176	74009156
ENSDART00000168884	ENSDARG00000110745	znf994	5.16	exonic	38424204	38434187		ENSDART00000166994	ENSDARG00000103350	trim24	3.22	UTR3	74141400	74205303
ENSDART00000150385	ENSDARG00000110433	znf997	3.5	UTR5	38937575	38943762		ENSDART00000009653	ENSDARG00000017108	kcna1b	3.08	exonic	74551606	74556277
ENSDART00000161152	ENSDARG00000103755	si:dkeyp-4c4.1	3.28	UTR5	39749453	39786864		ENSDART00000009653	ENSDARG00000017108	kcna1b	3.23	exonic	74551606	74556277
ENSDART00000161152	ENSDARG00000103755	si:dkeyp-4c4.1	4.72	exonic	39749453	39786864		ENSDART00000166278	ENSDARG00000103844	si:ch211-266c8.1	3.96	UTR3	75458537	75474456
ENSDART00000168982	ENSDARG00000105161	si:ch211-238e22.8	6.92	UTR3	40035564	40059426		ENSDART00000170520	ENSDARG00000102473	zgc:171673	4.24	UTR3	76336061	76348088
ENSDART00000146710	ENSDARG00000101817	si:dkey-5i16.5	4.1	exonic	40035116	40069178		ENSDART00000171289	ENSDARG00000101690	si:ch73-158p21.2	3.62	UTR3	76349919	76361982
ENSDART00000146710	ENSDARG00000101817	si:dkey-5i16.5	4.88	exonic	40035116	40069178		ENSDART00000174020	ENSDARG00000102679	FP074874.1	3.62	UTR3	76403698	76413981
ENSDART00000135354	ENSDARG00000110787	znf1102	3.06	exonic	40295896	40337764		ENSDART00000174351	ENSDARG00000100294	zgc:113209	3.41	UTR3	76416268	76425444
ENSDART00000135354	ENSDARG00000110787	znf1102	4.49	exonic	40295896	40337764		ENSDART00000159789	ENSDARG00000104208	zgc:172128	4.06	UTR3	76426421	76430594
ENSDART00000151927	ENSDARG00000095777	si:ch211-218h8.3	4.42	exonic	40427249	40432946		ENSDART00000169373	ENSDARG00000101883	zgc:172128	3.98	exonic	76403698	76439984
ENSDART00000137775	ENSDARG00000090116	znf1136	4.13	exonic	40953320	41014777		ENSDART00000125751	ENSDARG00000100164	si:dkey-16p6.1	4.54	exonic	76440462	76450637
ENSDART00000137775	ENSDARG00000090116	znf1136	3.81	exonic	40953320	41014777		ENSDART00000110144	ENSDARG00000089142	zgc:113119	3.78	UTR3	76455044	76465632
ENSDART00000136445	ENSDARG00000092583	si:dkey-16p19.5	3.48	exonic	41227127	41237028		ENSDART00000110144	ENSDARG00000089142	zgc:113119	3.81	UTR3	76455044	76465632
ENSDART00000164004	ENSDARG00000102370	znf1094	5.47	UTR5	41528590	41535403		ENSDART00000164709	ENSDARG00000077205	zgc:153116	3.87	UTR3	76466751	76474716
ENSDART00000126634	ENSDARG00000102316	si:dkey-237m9.2	4.86	exonic	41789497	41798887		ENSDART00000174027	ENSDARG00000105800	CABZ01015815.5	3.82	ncRNA_exonic	76850983	76856114
ENSDART00000171428	ENSDARG00000102542	si:ch211-268b14.2	3.99	exonic	41834258	41847025		ENSDART00000174135	ENSDARG00000105743	CABZ01015815.4	3.84	ncRNA_exonic	76847462	76849303
ENSDART00000171428	ENSDARG00000102542	si:ch211-268b14.2	3.9	exonic	41834258	41847025		ENSDART00000136192	ENSDARG00000089296	si:dkey-240n22.6	3.55	exonic	76926059	76964360
ENSDART00000160038	ENSDARG00000104852	si:ch211-142b24.8	3.02	exonic	42019169	42028856		ENSDART00000129607	ENSDARG00000089296	si:dkey-240n22.6	3.37	UTR3	76926059	76964360
ENSDART00000162193	ENSDARG00000105173	si:ch211-142b24.2	3.9	UTR3	42175261	42193479		ENSDART00000135345	ENSDARG00000095696	trpm2	3.21	UTR3	77021784	77042603
ENSDART00000162279	ENSDARG00000100112	znf1118	3.01	exonic	42295479	42302062		ENSDART00000150848	ENSDARG00000105689	znf1009	3.87	UTR3	77053467	77061667
ENSDART00000135737	ENSDARG00000098515	si:dkey-16p6.1	3.74	exonic	42412212	42429712		ENSDART00000150848	ENSDARG00000105689	znf1009	3.28	UTR3	77053467	77061667
ENSDART00000135737	ENSDARG00000098515	si:dkey-16p6.1	3.84	exonic	42412212	42429712		ENSDART00000187643	ENSDARG00000105689	znf1009	4.44	UTR3	77053467	77061667
ENSDART00000171047	ENSDARG00000098279	si:zfos-451d2.2	4.45	exonic	42878556	42920243		ENSDART00000174146	ENSDARG00000102027	si:dkey-172k15.11	3.73	UTR3	77141970	77150123
ENSDART00000150732	ENSDARG00000094017	znf1137	6.82	UTR3	43074375	43091498		ENSDART00000174312	ENSDARG00000099945	CU467646.5	3.15	UTR3	77151419	77159653
ENSDART00000141339	ENSDARG00000088836	si:ch211-76m11.5	3.81	exonic	43225728	43260960		ENSDART00000174312	ENSDARG00000099945	CU467646.5	5.56	UTR3	77151419	77159653
ENSDART00000141339	ENSDARG00000088836	si:ch211-76m11.5	3.62	exonic	43225728	43260960		ENSDART00000174312	ENSDARG00000099945	CU467646.5	6.03	UTR3	77151419	77159653
ENSDART00000150310	ENSDARG00000090947	si:dkey-29j8.1	4.55	UTR3	43245188	43260558		ENSDART00000174060	ENSDARG00000092241	znf1009	3.75	UTR3	77160027	77177950
ENSDART00000150797	ENSDARG00000095993	znf1073	4.26	exonic	43392655	43402114		ENSDART00000174060	ENSDARG00000092241	znf1009	5.11	UTR3	77160027	77177950
ENSDART00000150476	ENSDARG00000095440	si:dkeyp-53e4.2	5.84	exonic	43408004	43416502		ENSDART00000152797	ENSDARG00000095717	si:dkey-172k15.6	4.44	UTR3	77038392	77202737
ENSDART00000141093	ENSDARG00000114935	si:dkeyp-53e4.4	5.47	exonic	43522680	43724976		ENSDART00000099727	ENSDARG00000068857	gbp4	7.85	UTR3	77681389	77687162
ENSDART00000141093	ENSDARG00000114935	si:dkeyp-53e4.4	4.54	UTR3	43522680	43724976		ENSDART00000160716	ENSDARG00000099384	si:dkey-238k10.1	4.24	UTR3	77735212	77745020
ENSDART00000132945	ENSDARG00000089875	zgc:173705	3.32	exonic	43678985	43689530		ENSDART00000144471	ENSDARG00000100669	si:dkey-61p9.9	3.87	UTR5	77740228	77915287
ENSDART00000141967	ENSDARG00000087714	si:ch211-226o13.1	4.35	UTR5	43695179	43725172		ENSDART00000166325	ENSDARG00000101992	si:dkey-238k10.3	6.41	exonic	77808579	77830202
ENSDART00000141967	ENSDARG00000087714	si:ch211-226o13.1	3.01	exonic	43695179	43725172		ENSDART00000166325	ENSDARG00000101992	si:dkey-238k10.3	3.94	exonic	77808579	77830202
ENSDART00000141967	ENSDARG00000087714	si:ch211-226o13.1	4.25	UTR3	43695179	43725172		ENSDART00000184697	ENSDARG00000101992	si:dkey-238k10.3	4.02	UTR3	77808579	77830202
ENSDART00000124397	ENSDARG00000112719	si:dkey-4j21.2	4.17	exonic	43999348	44020119		ENSDART00000162243	ENSDARG00000100654	si:dkey-207m2.4	3.71	UTR3	77834796	77889480
ENSDART00000156083	ENSDARG00000113564	znf1107	3.23	exonic	44804898	44892744		ENSDART00000144471	ENSDARG00000100669	si:dkey-61p9.9	3.28	exonic	77740228	77915287
ENSDART00000184430	ENSDARG00000113564	znf1107	3.58	intronic	44804898	44892744		ENSDART00000148810	ENSDARG00000090778	ttll1	3.11	UTR3	77919987	77932570
ENSDART00000178716	ENSDARG00000116587	znf980	3.13	exonic	44879202	44892999		ENSDART00000080665	ENSDARG00000078520	ikbip	3.73	UTR3	77966055	77974820
ENSDART00000135131	ENSDARG00000088861	znf1021	3.58	exonic	45195202	45201724		ENSDART00000057423	ENSDARG00000039302	terfa	3.99	UTR5	77973876	77996958
ENSDART00000150544	ENSDARG00000096012	znf1115	3.65	UTR3	45195238	45242732		ENSDART00000162631	ENSDARG00000101049	CABZ01075274.1	3.47	exonic	78058635	78068331
ENSDART00000150295	ENSDARG00000117096	znf1138	4.02	UTR3	45274792	45281072		ENSDART00000161055	ENSDARG00000102474	dusp16	4.58	UTR3	107287	119689
ENSDART00000150769	ENSDARG00000111716	si:ch211-162i8.5	3.06	UTR3	45357558	45359149		ENSDART00000161055	ENSDARG00000102474	dusp16	4.04	UTR3	107287	119689
ENSDART00000150802	ENSDARG00000090033	si:dkey-16p6.1	3.33	exonic	45388995	45417987		ENSDART00000171845	ENSDARG00000102226	gpr19	3.31	UTR3	128697	133492
ENSDART00000150802	ENSDARG00000090033	si:dkey-16p6.1	4.24	UTR3	45388995	45417987		ENSDART00000171845	ENSDARG00000102226	gpr19	3.41	UTR5	128697	133492
ENSDART00000150745	ENSDARG00000109749	si:ch211-162i8.7	3.36	UTR3	45441669	45444598		ENSDART00000169805	ENSDARG00000102128	eps8a	3.57	UTR3	151506	178510
ENSDART00000145958	ENSDARG00000093713	si:dkey-256i11.2	5.04	exonic	45504471	45511056		ENSDART00000006961	ENSDARG00000017386	sobpb	3.89	UTR3	818928	858434
ENSDART00000150866	ENSDARG00000114893	znf1038	7.17	exonic	45610254	45628865		ENSDART00000022668	ENSDARG00000006060	crybg1b	3.35	exonic	861444	890220
ENSDART00000162329	ENSDARG00000101450	si:ch211-215p11.3	4.39	UTR3	46812891	46828780		ENSDART00000093289	ENSDARG00000063686	atp23	3.15	UTR3	958051	965267
ENSDART00000157897	ENSDARG00000101312	si:dkey-31n13.4	3.21	UTR5	46981658	47068195		ENSDART00000103484	ENSDARG00000045880	gas2l3	3.58	UTR3	1689312	1720648
ENSDART00000157897	ENSDARG00000101312	si:dkey-31n13.4	4.12	exonic	46981658	47068195		ENSDART00000131046	ENSDARG00000079143	si:ch73-278m9.1	3.81	exonic	2210317	2219705
ENSDART00000173868	ENSDARG00000105570	crestin	5.74	UTR3	47257854	47262290		ENSDART00000166274	ENSDARG00000099129	phlda1	3.67	UTR3	2349335	2350371
ENSDART00000163413	ENSDARG00000099444	znf1122	3.28	exonic	47385355	47392824		ENSDART00000133843	ENSDARG00000004227	pde3a	4.06	exonic	2752852	2868112
ENSDART00000157555	ENSDARG00000103946	si:dkey-124l13.1	3.8	UTR5	47436126	47456827		ENSDART00000133843	ENSDARG00000004227	pde3a	3.54	UTR5	2752852	2868112
ENSDART00000157555	ENSDARG00000103946	si:dkey-124l13.1	3.69	exonic	47436126	47456827		ENSDART00000112210	ENSDARG00000045870	plekha5	3.61	exonic	2948063	3145359
ENSDART00000183819	ENSDARG00000103946	si:dkey-124l13.1	4.91	UTR3	47436126	47456827		ENSDART00000082046	ENSDARG00000059043	ntf3	4.02	UTR3	4397503	4431975
ENSDART00000183819	ENSDARG00000103946	si:dkey-124l13.1	3.98	UTR3	47436126	47456827		ENSDART00000130588	ENSDARG00000075281	tbc1d30	3.89	UTR3	4484651	4507761
ENSDART00000166961	ENSDARG00000114711	BX324142.1	4.89	UTR3	47636303	47645808		ENSDART00000155287	ENSDARG00000059064	rassf3	3.56	UTR3	4540223	4592287
ENSDART00000161148	ENSDARG00000098986	znf1040	3.3	UTR5	47656992	47672667		ENSDART00000133423	ENSDARG00000095332	si:dkey-14d8.1	3.71	exonic	5362909	5371639
ENSDART00000161323	ENSDARG00000100341	si:ch211-196h24.2	4.33	exonic	47782411	47802916		ENSDART00000155031	ENSDARG00000097507	BX324164.4	3.65	ncRNA_exonic	5421785	5424162
ENSDART00000138053	ENSDARG00000092000	znf1020	5.98	exonic	48769555	48785580		ENSDART00000180219	ENSDARG00000110143	BX324164.5	3.45	exonic	5498230	5538752
ENSDART00000138053	ENSDARG00000092000	znf1020	3.89	exonic	48769555	48785580		ENSDART00000109854	ENSDARG00000034700	vegfab	3.19	exonic	5568688	5597802
ENSDART00000150313	ENSDARG00000096172	znf1113	4.58	UTR3	48802365	48826449		ENSDART00000109854	ENSDARG00000034700	vegfab	3.34	exonic	5568688	5597802
ENSDART00000150403	ENSDARG00000091477	znf1066	4.12	exonic	50305577	50316818		ENSDART00000110497	ENSDARG00000031956	tmem63a	3.82	UTR3	5665182	5691257
ENSDART00000150403	ENSDARG00000091477	znf1066	7.22	UTR3	50305577	50316818		ENSDART00000113864	ENSDARG00000075956	faxca	3.24	UTR3	5750854	5764255
ENSDART00000189984	ENSDARG00000116625	znf1141	3.6	UTR3	51160367	51173586		ENSDART00000008898	ENSDARG00000003200	foxm1	3.58	UTR3	5807964	5831522
ENSDART00000163814	ENSDARG00000100311	si:dkey-165e24.1	3.8	exonic	51542447	51598177		ENSDART00000060861	ENSDARG00000005453	foxp2	4.76	UTR3	6423041	6623645
ENSDART00000163814	ENSDARG00000100311	si:dkey-165e24.1	3.25	UTR3	51542447	51598177		ENSDART00000139242	ENSDARG00000068708	ifrd1	3.09	UTR5	6799794	6809323
ENSDART00000174598	ENSDARG00000106267	CR388042.1	4.88	ncRNA_exonic	53781557	53782891		ENSDART00000161297	ENSDARG00000102702	lrrn3b	3.74	exonic	7210755	7212875
ENSDART00000159898	ENSDARG00000103265	si:ch211-223g7.2	3.65	UTR3	54434814	54489069		ENSDART00000067339	ENSDARG00000045815	mcm10	3.11	UTR5	7851129	7869731
ENSDART00000158834	ENSDARG00000102215	si:ch211-227e10.6	3.59	UTR3	54480250	54504217		ENSDART00000036153	ENSDARG00000026052	ccdc3a	3.05	UTR3	8001874	8014463
ENSDART00000131869	ENSDARG00000104968	si:ch211-227e10.1	3.78	exonic	54583639	54657615		ENSDART00000012928	ENSDARG00000039392	wnk1b	3.53	exonic	8045564	8155571
ENSDART00000109624	ENSDARG00000113808	si:dkeyp-82b4.6	3.95	exonic	54798291	54804050		ENSDART00000067322	ENSDARG00000045801	fbxl14b	4.26	UTR3	8609517	8611841
ENSDART00000162786	ENSDARG00000098426	si:dkey-56m15.8	3.91	exonic	54899568	54921714		ENSDART00000154722	ENSDARG00000096855	BX649324.2	3.57	ncRNA_exonic	8634704	8638629
ENSDART00000159142	ENSDARG00000101469	si:dkey-56m15.2	3.69	UTR3	54864061	55069079		ENSDART00000169823	ENSDARG00000102020	pnpla3	3.56	UTR3	8780179	8795250
ENSDART00000160012	ENSDARG00000102256	si:dkey-157e10.6	3.13	exonic	55284199	55303279		ENSDART00000109764	ENSDARG00000077926	si:dkey-48p11.3	3.25	UTR3	9051588	9054947
ENSDART00000159365	ENSDARG00000098430	znf1078	4.43	UTR3	55593296	55600335		ENSDART00000042963	ENSDARG00000034375	chst11	4.07	UTR3	9103182	9173552
ENSDART00000163320	ENSDARG00000101517	CT583728.4	4.81	ncRNA_exonic	55871735	55884397		ENSDART00000153963	ENSDARG00000058127	hcfc2	3.02	UTR3	9184481	9196291
ENSDART00000169142	ENSDARG00000104476	si:dkey-41c6.3	3.39	exonic	56379907	56395134		ENSDART00000067309	ENSDARG00000045788	avpr1ab	4.6	UTR3	9207722	9214288
ENSDART00000169142	ENSDARG00000104476	si:dkey-41c6.3	4.64	UTR3	56379907	56395134		ENSDART00000128501	ENSDARG00000088044	si:ch73-139j3.4	3.22	UTR3	9524805	9533345
ENSDART00000157504	ENSDARG00000103119	si:dkeyp-33c10.7	3.24	exonic	56833071	56863037		ENSDART00000091809	ENSDARG00000063054	shank3b	3.45	exonic	9555280	9586713
ENSDART00000157504	ENSDARG00000103119	si:dkeyp-33c10.7	7.76	exonic	56833071	56863037		ENSDART00000146858	ENSDARG00000063008	si:dkeyp-27e10.3	3.85	UTR3	9784301	9810999
ENSDART00000160720	ENSDARG00000104804	si:ch211-238e22.8	4.07	exonic	57131456	57156965		ENSDART00000146858	ENSDARG00000063008	si:dkeyp-27e10.3	3.11	exonic	9784301	9810999
ENSDART00000075265	ENSDARG00000101274	si:dkey-16p6.4	8.26	exonic	57192681	57202068		ENSDART00000150519	ENSDARG00000086650	ttc41	3.98	exonic	9824063	9836342
ENSDART00000159283	ENSDARG00000103597	si:dkey-40j3.3	3.7	UTR5	57419948	57426660		ENSDART00000067193	ENSDARG00000045708	adm2a	3.35	UTR3	9880647	9891874
ENSDART00000127643	ENSDARG00000087544	BX510934.1	4.58	exonic	57505842	57523690		ENSDART00000048003	ENSDARG00000032389	tspan12	4.13	UTR3	10574822	10599062
ENSDART00000158802	ENSDARG00000103208	il17ra1b	3.57	exonic	57580303	57585518		ENSDART00000048003	ENSDARG00000032389	tspan12	3.07	UTR5	10574822	10599062
ENSDART00000161097	ENSDARG00000104697	si:dkey-57k17.1	3.52	UTR3	58057168	58069084		ENSDART00000067261	ENSDARG00000045753	tmtc2a	3.23	UTR3	10972585	11024844
ENSDART00000168971	ENSDARG00000103381	si:ch211-196f19.1	3.3	exonic	58272337	58298039		ENSDART00000067261	ENSDARG00000045753	tmtc2a	3.03	UTR5	10972585	11024844
ENSDART00000168971	ENSDARG00000103381	si:ch211-196f19.1	5.19	exonic	58272337	58298039		ENSDART00000150760	ENSDARG00000096083	si:dkey-21h14.8	3.42	UTR3	11054309	11064073
ENSDART00000157543	ENSDARG00000102917	CR388095.1	3.12	ncRNA_exonic	58298838	58318488		ENSDART00000102301	ENSDARG00000031228	podxl	3.07	UTR3	11732156	11751037
ENSDART00000150447	ENSDARG00000093220	znf1127	3.57	UTR5	59061652	59069694		ENSDART00000092250	ENSDARG00000063255	btbd11a	3.32	UTR3	11813778	12007404
ENSDART00000109914	ENSDARG00000101842	znf1085	5.69	exonic	59234719	59323939		ENSDART00000023894	ENSDARG00000017661	braf	3.54	UTR3	12074776	12102036
ENSDART00000192143	ENSDARG00000101842	znf1085	4.23	UTR3	59234719	59323939		ENSDART00000048675	ENSDARG00000020015	mrps33	3.31	UTR3	12102267	12106039
ENSDART00000104921	ENSDARG00000077697	si:dkey-105i14.1	3.95	UTR5	59245846	59284100		ENSDART00000022646	ENSDARG00000007639	cnot4b	3.07	UTR3	12243698	12286067
ENSDART00000104921	ENSDARG00000077697	si:dkey-105i14.1	3.29	exonic	59245846	59284100		ENSDART00000081089	ENSDARG00000058244	il17ra1a	3.74	UTR3	12317461	12323228
ENSDART00000104921	ENSDARG00000077697	si:dkey-105i14.1	3.47	exonic	59245846	59284100		ENSDART00000026593	ENSDARG00000015053	grip1	3.8	UTR3	13035870	13255813
ENSDART00000160587	ENSDARG00000077697	si:dkey-105i14.1	3.23	UTR3	59245846	59284100		ENSDART00000067164	ENSDARG00000045681	irf5	3.03	exonic	13605600	13614936
ENSDART00000150611	ENSDARG00000076255	znf1084	5.78	exonic	59320243	59323939		ENSDART00000173077	ENSDARG00000105458	si:dkeyp-81f3.4	3.33	UTR3	13625982	13626831
ENSDART00000150611	ENSDARG00000076255	znf1084	4.86	UTR3	59320243	59323939		ENSDART00000080334	ENSDARG00000015966	yaf2	3.65	UTR3	13905522	13921206
ENSDART00000127914	ENSDARG00000088915	si:ch211-241n15.3	4.83	UTR3	59425539	59452742		ENSDART00000067177	ENSDARG00000045694	prickle1b	3.59	UTR3	13963499	13995766
ENSDART00000150576	ENSDARG00000096026	si:dkey-4e4.1	3.02	exonic	59589201	59595197		ENSDART00000133180	ENSDARG00000062808	CR786571.1	5.04	ncRNA_exonic	14176521	14179480
ENSDART00000123157	ENSDARG00000090734	si:dkey-16p6.1	4.45	exonic	59841099	59884702		ENSDART00000136730	ENSDARG00000069780	pus7l	3.37	exonic	14188327	14192254
ENSDART00000150615	ENSDARG00000092784	znf1109	4.37	exonic	60001731	60008646		ENSDART00000048821	ENSDARG00000003811	plxnb2a	3.43	UTR3	14449233	14531687
ENSDART00000172479	ENSDARG00000103439	si:dkey-248e17.5	4.81	UTR3	60296027	60303008		ENSDART00000114977	ENSDARG00000077090	si:ch211-127b11.1	3.21	UTR5	14636309	14642379
ENSDART00000167351	ENSDARG00000105144	znf1130	3.3	UTR5	60381608	60403149		ENSDART00000137829	ENSDARG00000045595	si:dkey-14k9.3	4.48	exonic	14895506	14899113
ENSDART00000191043	ENSDARG00000103003	si:dkey-211i20.2	3.89	UTR3	60482963	60707915		ENSDART00000002401	ENSDARG00000007764	klhdc10	3.45	UTR3	14991789	15003893
ENSDART00000150675	ENSDARG00000095126	si:dkey-82i20.2	3.77	UTR3	60934218	60938397		ENSDART00000156550	ENSDARG00000096823	BX571796.1	3.35	ncRNA_exonic	15006216	15006700
ENSDART00000162832	ENSDARG00000100335	znf1104	3.99	UTR3	61693986	61706634		ENSDART00000016230	ENSDARG00000019328	plxna4	3.44	UTR3	15217929	15420452
ENSDART00000170474	ENSDARG00000104006	znf1082	4.4	UTR3	61715860	61720972		ENSDART00000016230	ENSDARG00000019328	plxna4	3.88	exonic	15217929	15420452
ENSDART00000158840	ENSDARG00000105038	CABZ01038376.1	3.08	exonic	61810270	61818613		ENSDART00000077664	ENSDARG00000012684	atp2b1a	3.68	UTR5	16076719	16124419
ENSDART00000169427	ENSDARG00000102212	si:dkey-16p6.1	3.64	UTR3	61840440	61851830		ENSDART00000128835	ENSDARG00000088002	wu:fc23c09	4.31	exonic	16447485	16451375
ENSDART00000163534	ENSDARG00000098094	si:dkey-146c18.5	3.05	exonic	61865790	61943292		ENSDART00000128835	ENSDARG00000088002	wu:fc23c09	3.18	exonic	16447485	16451375
ENSDART00000160601	ENSDARG00000099346	znf1079	3.24	exonic	62337473	62343217		ENSDART00000033188	ENSDARG00000027249	btg1	3.12	UTR3	16536173	16545085
ENSDART00000160226	ENSDARG00000116692	si:ch211-79g12.1	3.88	UTR3	62431132	62441490		ENSDART00000134595	ENSDARG00000011582	sox5	3.81	UTR3	16982249	17055950
ENSDART00000164615	ENSDARG00000100460	si:dkey-217g21.3	3.56	exonic	62855162	62955373		ENSDART00000131973	ENSDARG00000045574	lrmp	3.58	UTR3	17252596	17278928
ENSDART00000168878	ENSDARG00000091994	znf1048	4.08	exonic	63769987	63786630		ENSDART00000007030	ENSDARG00000006011	klhl42	3.38	UTR3	17634311	17642168
ENSDART00000160964	ENSDARG00000101946	si:dkey-92j16.2	4.59	exonic	63790028	63805240		ENSDART00000016658	ENSDARG00000014572	chpt1	3.27	UTR3	17707008	17725008
ENSDART00000160964	ENSDARG00000101946	si:dkey-92j16.2	5.43	UTR3	63790028	63805240		ENSDART00000024822	ENSDARG00000016886	dnajb9b	3.34	UTR3	17821390	17823424
ENSDART00000161177	ENSDARG00000098087	si:dkey-30f3.2	3.46	exonic	63818212	63825471		ENSDART00000133509	ENSDARG00000003512	anks1b	3.72	UTR3	17886838	18202291
ENSDART00000158645	ENSDARG00000117113	zgc:173607	7.68	UTR3	63992019	64009243		ENSDART00000046871	ENSDARG00000004055	uhrf1bp1l	3.92	UTR3	18207655	18281160
ENSDART00000165964	ENSDARG00000098892	si:ch211-223a21.1	4.31	exonic	64338860	64350388		ENSDART00000141671	ENSDARG00000045557	socs2	3.81	UTR3	18432182	18436899
ENSDART00000128164	ENSDARG00000100842	si:ch211-223a21.4	3.31	exonic	64577406	64584037		ENSDART00000150221	ENSDARG00000045555	sco2	4.46	UTR3	18453702	18455480
ENSDART00000143989	ENSDARG00000110917	si:ch211-223a21.6	4.02	UTR5	64608808	64618579		ENSDART00000045639	ENSDARG00000005547	rint1	3.32	UTR3	18500012	18512550
ENSDART00000129549	ENSDARG00000113141	znf1018	4.52	UTR5	64755464	64774037		ENSDART00000125361	ENSDARG00000031777	pparaa	4.03	UTR3	18609539	18635005
ENSDART00000167558	ENSDARG00000103239	si:dkey-14o6.8	4.09	exonic	65306260	65312906		ENSDART00000015834	ENSDARG00000015222	cbll1	3.38	UTR5	18836791	18841071
ENSDART00000170257	ENSDARG00000099048	znf1070	3.95	UTR3	67050047	67055575		ENSDART00000166160	ENSDARG00000099812	si:dkey-31f5.11	3.75	UTR5	18985529	19028861
ENSDART00000160968	ENSDARG00000116915	si:ch211-133h13.1	3.27	UTR3	67994238	68018537		ENSDART00000133203	ENSDARG00000045548	lepb	3.27	UTR3	19031768	19033805
ENSDART00000150494	ENSDARG00000100001	znf1096	4.29	UTR3	68087932	68273876		ENSDART00000003420	ENSDARG00000001912	drd4-rs	4.32	UTR3	19946294	20027571
ENSDART00000190956	ENSDARG00000112061	CT737127.1	3.08	exonic	68393422	68418475		ENSDART00000055317	ENSDARG00000037960	lrrc17	3.04	UTR3	20141191	20156085
ENSDART00000190956	ENSDARG00000112061	CT737127.1	3.27	exonic	68393422	68418475		ENSDART00000022539	ENSDARG00000019861	fgl2a	3.37	UTR3	20178694	20181964
ENSDART00000165623	ENSDARG00000113294	znf1146	3.32	exonic	68456852	68466249		ENSDART00000066895	ENSDARG00000045485	rassf8b	3.84	UTR3	20507105	20521441
ENSDART00000165623	ENSDARG00000113294	znf1146	5.1	exonic	68456852	68466249		ENSDART00000066897	ENSDARG00000045486	pawr	3.33	UTR3	21323006	21466825
ENSDART00000167784	ENSDARG00000100302	si:dkey-237g15.2	3.15	UTR3	68475654	68497731		ENSDART00000066903	ENSDARG00000007523	kmt2e	3.95	UTR3	22424451	22472653
ENSDART00000168543	ENSDARG00000100302	si:dkey-237g15.2	4.58	exonic	68475654	68497731		ENSDART00000130409	ENSDARG00000018111	kdm7aa	3.12	exonic	22484830	22519525
ENSDART00000171148	ENSDARG00000099262	si:dkey-16p6.1	5.63	exonic	68519945	68552746		ENSDART00000009768	ENSDARG00000021590	magi2a	3.84	UTR3	22755465	23083187
ENSDART00000171148	ENSDARG00000099262	si:dkey-16p6.1	5.19	UTR3	68519945	68552746		ENSDART00000014685	ENSDARG00000011769	cpm	3.22	UTR3	23740655	23759213
ENSDART00000159074	ENSDARG00000101484	si:dkey-264f17.2	3.13	exonic	68922112	68965221		ENSDART00000100391	ENSDARG00000022187	usp6nl	3.2	UTR3	23771034	23873924
ENSDART00000159074	ENSDARG00000101484	si:dkey-264f17.2	4.09	UTR3	68922112	68965221		ENSDART00000025153	ENSDARG00000016526	gata3	3.73	UTR3	25054510	25064510
ENSDART00000168009	ENSDARG00000115655	znf1078	3.2	UTR3	69190524	69197437		ENSDART00000025153	ENSDARG00000016526	gata3	3.58	UTR5	25054510	25064510
ENSDART00000158735	ENSDARG00000113780	zgc:173615	3.1	UTR5	69078543	69242961		ENSDART00000066929	ENSDARG00000045513	taf3	3.02	exonic	25084228	25168458
ENSDART00000150334	ENSDARG00000102999	si:dkey-246j6.1	3.49	UTR3	69375564	69387544		ENSDART00000066949	ENSDARG00000045528	fgd6	3.26	exonic	25859445	25911609
ENSDART00000159440	ENSDARG00000103497	si:dkey-246j6.3	7.31	UTR3	69409331	69420442		ENSDART00000124514	ENSDARG00000089861	usp44	3.52	UTR3	26021749	26035770
ENSDART00000165995	ENSDARG00000109697	znf1025	3.63	exonic	69510337	69514024		ENSDART00000161687	ENSDARG00000098221	st8sia1	3.14	UTR5	26303613	26322836
ENSDART00000165995	ENSDARG00000109697	znf1025	3.92	UTR3	69510337	69514024		ENSDART00000048383	ENSDARG00000029071	creld2	3.04	UTR3	27081972	27099285
ENSDART00000160913	ENSDARG00000109319	znf1030	3.44	exonic	69577362	69651620		ENSDART00000145806	ENSDARG00000069160	tafa5a	5.18	UTR5	27251865	27398414
ENSDART00000165786	ENSDARG00000099090	znf1087	3.16	exonic	69823638	69827337		ENSDART00000134605	ENSDARG00000069171	gramd4a	3.65	UTR3	28062473	28161198
ENSDART00000165786	ENSDARG00000099090	znf1087	7.56	UTR3	69823638	69827337		ENSDART00000043737	ENSDARG00000069185	celsr1a	3.3	UTR3	28190013	28335184
ENSDART00000168400	ENSDARG00000114716	znf1117	3.76	UTR5	69863019	69870527		ENSDART00000043737	ENSDARG00000069185	celsr1a	3.01	exonic	28190013	28335184
ENSDART00000168400	ENSDARG00000114716	znf1117	4.02	UTR3	69863019	69870527		ENSDART00000043737	ENSDARG00000069185	celsr1a	3.23	exonic	28190013	28335184
ENSDART00000170163	ENSDARG00000102884	si:ch211-145h19.5	4.4	UTR3	69888328	69899962		ENSDART00000136106	ENSDARG00000089318	BX088538.1	3.18	ncRNA_exonic	28829894	28855677
ENSDART00000157975	ENSDARG00000100743	si:dkey-190j3.4	3.86	exonic	70010099	70313412		ENSDART00000111294	ENSDARG00000079222	zgc:174315	3.51	UTR3	28951558	28958601
ENSDART00000161133	ENSDARG00000086179	si:dkey-3h2.4	3.18	UTR5	70015788	70154869		ENSDART00000181276	ENSDARG00000023036	si:dkey-23a23.2	3.46	UTR3	29032643	29050583
ENSDART00000158100	ENSDARG00000098444	si:dkey-3h2.4	3.43	exonic	70171984	70203499		ENSDART00000153366	ENSDARG00000096684	CR382372.1	3.06	ncRNA_exonic	29262191	29264239
ENSDART00000164404	ENSDARG00000098444	si:dkey-3h2.4	5.16	UTR3	70171984	70203499		ENSDART00000134990	ENSDARG00000116181	znf1119	3.17	UTR3	29758289	29769304
ENSDART00000180432	ENSDARG00000100743	si:dkey-190j3.4	3.59	UTR3	70010099	70313412		ENSDART00000137564	ENSDARG00000089582	si:dkey-265e15.2	4.67	UTR3	30209190	30249797
ENSDART00000159286	ENSDARG00000101272	si:dkey-29j8.1	5.19	exonic	70317135	70334849		ENSDART00000137564	ENSDARG00000089582	si:dkey-265e15.2	3.1	exonic	30209190	30249797
ENSDART00000159832	ENSDARG00000103371	si:dkey-190j3.6	5.2	exonic	70351760	70361663		ENSDART00000137564	ENSDARG00000089582	si:dkey-265e15.2	3.57	UTR5	30209190	30249797
ENSDART00000098374	ENSDARG00000090824	si:dkey-51d8.3	3.64	exonic	70434872	70437427		ENSDART00000165929	ENSDARG00000100142	znf1083	3.08	UTR3	30354053	30362840
ENSDART00000159266	ENSDARG00000104787	si:dkey-28k24.2	3.73	exonic	70712807	71029208		ENSDART00000159935	ENSDARG00000098876	si:dkey-199m13.5	4.23	UTR3	30428468	30440116
ENSDART00000159266	ENSDARG00000104787	si:dkey-28k24.2	3.25	intronic	70712807	71029208		ENSDART00000141715	ENSDARG00000102559	si:dkey-16p19.5	3.29	exonic	30707282	30712588
ENSDART00000157674	ENSDARG00000104897	si:dkey-16p6.1	4.73	exonic	70782916	70973073		ENSDART00000134357	ENSDARG00000101374	si:dkey-11n14.1	3.32	UTR3	30884012	31064584
ENSDART00000157674	ENSDARG00000104897	si:dkey-16p6.1	7.82	exonic	70782916	70973073		ENSDART00000164600	ENSDARG00000099699	BX649620.1	3.79	ncRNA_exonic	31095829	31097622
ENSDART00000159266	ENSDARG00000104787	si:dkey-28k24.2	3.35	UTR3	70712807	71029208		ENSDART00000163681	ENSDARG00000100479	si:dkey-43f9.4	3.92	UTR3	31247968	31311955
ENSDART00000170837	ENSDARG00000101071	si:dkeyp-80d11.14	3.49	UTR3	71014655	71050674		ENSDART00000159931	ENSDARG00000100061	si:dkey-16p6.1	5.9	UTR3	31653917	31700186
ENSDART00000159113	ENSDARG00000101421	si:dkeyp-80d11.10	4.1	exonic	71018579	71124547		ENSDART00000166400	ENSDARG00000103229	si:dkey-265e15.5	3.37	UTR3	31535449	31699842
ENSDART00000162184	ENSDARG00000101757	si:dkey-27n6.4	3.46	exonic	71578099	71610565		ENSDART00000162521	ENSDARG00000104412	si:dkey-72l17.5	3.34	exonic	31943831	31993242
ENSDART00000162184	ENSDARG00000101757	si:dkey-27n6.4	6.85	UTR3	71578099	71610565		ENSDART00000162521	ENSDARG00000104412	si:dkey-72l17.5	4.22	exonic	31943831	31993242
ENSDART00000174867	ENSDARG00000112831	znf1116	4.19	exonic	71735828	71749716		ENSDART00000124106	ENSDARG00000102008	si:dkey-72l17.6	3.45	exonic	32174137	32180155
ENSDART00000164589	ENSDARG00000114396	znf1017	3.74	exonic	71819777	71824845		ENSDART00000127211	ENSDARG00000091746	si:dkey-16p6.1	4.59	exonic	32429579	32466799
ENSDART00000157417	ENSDARG00000102156	si:dkey-264f17.4	4.2	UTR3	71855046	71863917		ENSDART00000183621	ENSDARG00000073915	znf1085	3.8	UTR3	32467854	32471499
ENSDART00000181075	ENSDARG00000116300	zgc:165515	4.33	UTR3	72205923	72222067		ENSDART00000183621	ENSDARG00000073915	znf1085	3.54	UTR3	32467854	32471499
ENSDART00000168547	ENSDARG00000104163	si:cabz01071912.2	4.54	exonic	72235562	72256082		ENSDART00000152013	ENSDARG00000073915	znf1085	6.11	exonic	32467854	32471499
ENSDART00000150528	ENSDARG00000105756	CR788316.3	4.49	ncRNA_exonic	72430431	72431296		ENSDART00000176728	ENSDARG00000109802	BX324003.2	5.39	UTR5	32824850	32888436
ENSDART00000124528	ENSDARG00000089092	si:cabz01054394.5	3.1	exonic	72578191	72592438		ENSDART00000150444	ENSDARG00000094484	si:ch211-162i8.4	3.26	UTR3	33179354	33189070
ENSDART00000106253	ENSDARG00000089715	si:cabz01054394.7	3.99	UTR3	72612792	72620256		ENSDART00000150444	ENSDARG00000094484	si:ch211-162i8.4	3.18	UTR5	33179354	33189070
ENSDART00000162637	ENSDARG00000103952	CABZ01054391.1	3.02	exonic	72668095	72685014		ENSDART00000150319	ENSDARG00000088378	znf1000	3.81	exonic	33310760	33331681
ENSDART00000174219	ENSDARG00000102586	zgc:152938	3.18	UTR3	73051901	73064999		ENSDART00000150712	ENSDARG00000096011	si:dkeyp-4f2.3	3.15	UTR3	33364466	33371634
ENSDART00000165749	ENSDARG00000099864	si:ch73-170d6.2	3.32	exonic	73085993	73109752		ENSDART00000150625	ENSDARG00000104584	si:dkeyp-4f2.3	4.32	UTR3	33399196	33405483
ENSDART00000174241	ENSDARG00000099864	si:ch73-170d6.2	3.74	UTR3	73085993	73109752		ENSDART00000167022	ENSDARG00000105063	si:ch211-64i20.3	4.44	UTR3	34443650	34480611
ENSDART00000165749	ENSDARG00000099864	si:ch73-170d6.2	3.53	UTR3	73085993	73109752		ENSDART00000169144	ENSDARG00000105063	si:ch211-64i20.3	3.78	exonic	34443650	34480611
ENSDART00000150475	ENSDARG00000096111	CU570689.1	3.37	ncRNA_exonic	73500848	73502793		ENSDART00000162684	ENSDARG00000102716	AL645691.2	4.96	ncRNA_exonic	34553067	34589087
ENSDART00000150765	ENSDARG00000077239	si:ch211-165i18.2	3.81	UTR3	73606482	73612754		ENSDART00000164413	ENSDARG00000100961	zgc:174653	3.26	UTR3	35851089	35989274
ENSDART00000150532	ENSDARG00000075470	znf989	4.11	UTR3	73651053	73658462		ENSDART00000132071	ENSDARG00000101623	znf1109	3.76	exonic	36132112	36144500
ENSDART00000174075	ENSDARG00000105692	CABZ01069022.1	4.07	UTR3	73872345	73899883		ENSDART00000132071	ENSDARG00000101623	znf1109	3.07	exonic	36132112	36144500
ENSDART00000130643	ENSDARG00000105806	CABZ01069020.1	3.82	UTR3	73941991	73947704		ENSDART00000165241	ENSDARG00000100959	si:dkey-3p4.7	4.06	exonic	37230587	37236494
ENSDART00000182529	ENSDARG00000113971	LO018181.1	4.11	exonic	73973242	73983880		ENSDART00000169302	ENSDARG00000098958	znf1100	3.38	exonic	37577527	37587110
ENSDART00000182529	ENSDARG00000113971	LO018181.1	7.4	UTR3	73973242	73983880		ENSDART00000162606	ENSDARG00000113769	znf1139	3.06	exonic	37701476	37708661
ENSDART00000163662	ENSDARG00000088367	si:cabz01069013.3	3.53	UTR3	74002176	74009156		ENSDART00000172389	ENSDARG00000112541	znf1093	3.5	UTR3	38254699	38259998
ENSDART00000166994	ENSDARG00000103350	trim24	3.54	UTR3	74141400	74205303		ENSDART00000167124	ENSDARG00000101977	si:ch211-209n20.59	5.81	UTR3	38475577	38476901
ENSDART00000127501	ENSDARG00000091499	zmp:0000001020	3.75	exonic	74396786	74418041		ENSDART00000151952	ENSDARG00000034095	si:dkey-59l11.10	3.08	exonic	38818194	38829098
ENSDART00000009653	ENSDARG00000017108	kcna1b	5.66	exonic	74551606	74556277		ENSDART00000177741	ENSDARG00000116177	znf1127	3.26	exonic	38876767	38877924
ENSDART00000162365	ENSDARG00000102191	ENSDARG00000102191	3.17	UTR3	75310097	75421099		ENSDART00000165574	ENSDARG00000104850	si:ch211-215p11.1	4.52	exonic	39992253	40008875
ENSDART00000166278	ENSDARG00000103844	si:ch211-266c8.1	4.17	UTR3	75458537	75474456		ENSDART00000165574	ENSDARG00000104850	si:ch211-215p11.1	4.17	exonic	39992253	40008875
ENSDART00000180622	ENSDARG00000103186	si:ch73-389k6.1	3.73	UTR5	76304911	76335199		ENSDART00000133544	ENSDARG00000112725	si:dkey-22h13.2	3.37	exonic	40357513	40364889
ENSDART00000170520	ENSDARG00000102473	zgc:171673	4.72	UTR3	76336061	76348088		ENSDART00000151890	ENSDARG00000096497	si:dkey-22h13.3	3.94	UTR3	40402017	40407853
ENSDART00000171289	ENSDARG00000101690	si:ch73-158p21.2	3.23	UTR3	76349919	76361982		ENSDART00000151890	ENSDARG00000096497	si:dkey-22h13.3	4.43	exonic	40402017	40407853
ENSDART00000174020	ENSDARG00000102679	FP074874.1	4.69	UTR3	76403698	76413981		ENSDART00000124872	ENSDARG00000089831	si:dkey-207m2.4	3.08	exonic	40554704	40589579
ENSDART00000174351	ENSDARG00000100294	zgc:113209	3.77	UTR3	76416268	76425444		ENSDART00000129627	ENSDARG00000102062	si:dkeyp-82h4.3	5.5	UTR3	41057692	41196398
ENSDART00000159789	ENSDARG00000104208	zgc:172128	3.98	UTR3	76426421	76430594		ENSDART00000163401	ENSDARG00000102062	si:dkeyp-82h4.3	3.42	exonic	41057692	41196398
ENSDART00000169373	ENSDARG00000101883	zgc:172128	4.07	exonic	76403698	76439984		ENSDART00000186177	ENSDARG00000114521	CR388165.10	3.61	exonic	41265205	41269844
ENSDART00000125751	ENSDARG00000100164	si:dkey-16p6.1	3.97	exonic	76440462	76450637		ENSDART00000170480	ENSDARG00000101960	si:dkeyp-44d3.3	7.42	exonic	41516714	41523413
ENSDART00000110144	ENSDARG00000089142	zgc:113119	3.77	UTR3	76455044	76465632		ENSDART00000170480	ENSDARG00000101960	si:dkeyp-44d3.3	4.47	exonic	41516714	41523413
ENSDART00000110144	ENSDARG00000089142	zgc:113119	3.16	UTR3	76455044	76465632		ENSDART00000193109	ENSDARG00000113626	znf976	3.54	exonic	41598006	41772315
ENSDART00000164709	ENSDARG00000077205	zgc:153116	4.15	UTR3	76466751	76474716		ENSDART00000138165	ENSDARG00000113626	znf976	3.55	exonic	41598006	41772315
ENSDART00000174027	ENSDARG00000105800	CABZ01015815.5	3.37	ncRNA_exonic	76850983	76856114		ENSDART00000167263	ENSDARG00000098071	znf1049	3.5	UTR3	41770710	41780340
ENSDART00000174135	ENSDARG00000105743	CABZ01015815.4	4.82	ncRNA_exonic	76847462	76849303		ENSDART00000160196	ENSDARG00000098281	si:dkey-237m9.1	3.03	UTR3	41816778	42014474
ENSDART00000174027	ENSDARG00000105800	CABZ01015815.5	3.4	ncRNA_exonic	76850983	76856114		ENSDART00000160196	ENSDARG00000098281	si:dkey-237m9.1	4.04	exonic	41816778	42014474
ENSDART00000174076	ENSDARG00000105675	BX005417.3	4.48	ncRNA_exonic	76918058	76919141		ENSDART00000164406	ENSDARG00000110658	zgc:174696	3.1	UTR3	42065748	42074960
ENSDART00000136192	ENSDARG00000089296	si:dkey-240n22.6	3.61	exonic	76926059	76964360		ENSDART00000160521	ENSDARG00000098390	si:ch211-76m11.8	6.38	exonic	42195992	42397126
ENSDART00000136192	ENSDARG00000089296	si:dkey-240n22.6	3.18	exonic	76926059	76964360		ENSDART00000172612	ENSDARG00000098514	si:ch211-59d8.3	4.81	UTR3	42403742	42408339
ENSDART00000129607	ENSDARG00000089296	si:dkey-240n22.6	3.62	UTR3	76926059	76964360		ENSDART00000150269	ENSDARG00000096189	si:dkey-54j5.2	3.29	UTR3	43048527	43070566
ENSDART00000142978	ENSDARG00000095013	si:dkey-240n22.3	3.53	exonic	76973771	77014220		ENSDART00000150773	ENSDARG00000096226	znf1072	4.72	UTR3	43060711	43071336
ENSDART00000135345	ENSDARG00000095696	trpm2	3.03	UTR3	77021784	77042603		ENSDART00000150773	ENSDARG00000096226	znf1072	4.26	exonic	43060711	43071336
ENSDART00000174206	ENSDARG00000105831	znf1009	3.75	UTR3	77047067	77053088		ENSDART00000150380	ENSDARG00000093165	si:dkey-16p6.2	3.59	exonic	43156473	43185261
ENSDART00000150848	ENSDARG00000105689	znf1009	4.03	UTR3	77053467	77061667		ENSDART00000150762	ENSDARG00000094558	si:dkeyp-53e4.1	7.15	UTR3	43273634	43280244
ENSDART00000187643	ENSDARG00000105689	znf1009	3.52	UTR3	77053467	77061667		ENSDART00000150762	ENSDARG00000094558	si:dkeyp-53e4.1	3.98	UTR3	43273634	43280244
ENSDART00000174346	ENSDARG00000102480	BX005417.2	4.66	UTR3	77076645	77085911		ENSDART00000150240	ENSDARG00000068161	si:dkey-16p6.4	3.77	UTR3	43606820	43616413
ENSDART00000163676	ENSDARG00000104678	CU467646.7	3.73	UTR5	77092909	77108450		ENSDART00000147130	ENSDARG00000087518	si:dkey-261p22.1	3.62	UTR3	43730606	43863102
ENSDART00000174146	ENSDARG00000102027	si:dkey-172k15.11	3.91	UTR3	77141970	77150123		ENSDART00000153885	ENSDARG00000092471	si:dkey-7j22.1	3.88	UTR3	44568015	44573692
ENSDART00000174060	ENSDARG00000092241	znf1009	4.78	UTR3	77160027	77177950		ENSDART00000154874	ENSDARG00000109466	si:dkeyp-77c4.5	3.01	UTR3	44778716	44801146
ENSDART00000146875	ENSDARG00000095717	si:dkey-172k15.6	3.21	exonic	77038392	77202737		ENSDART00000150621	ENSDARG00000086296	znf1137	3.79	UTR3	44852270	44872722
ENSDART00000152797	ENSDARG00000095717	si:dkey-172k15.6	4.21	UTR3	77038392	77202737		ENSDART00000133329	ENSDARG00000087597	si:dkey-51d8.3	4.55	UTR3	45085360	45100253
ENSDART00000099727	ENSDARG00000068857	gbp4	3.75	UTR3	77681389	77687162		ENSDART00000150632	ENSDARG00000096107	BX649516.4	4.57	exonic	45181362	45189530
ENSDART00000160716	ENSDARG00000099384	si:dkey-238k10.1	4.23	UTR3	77735212	77745020		ENSDART00000150282	ENSDARG00000096041	si:ch211-162i8.2	3.44	UTR5	45292204	45301719
ENSDART00000144471	ENSDARG00000100669	si:dkey-61p9.9	4.07	UTR5	77740228	77915287		ENSDART00000159767	ENSDARG00000100214	si:dkey-247i3.6	3.33	UTR5	45321432	45337903
ENSDART00000184697	ENSDARG00000101992	si:dkey-238k10.3	3.29	UTR3	77808579	77830202		ENSDART00000162101	ENSDARG00000111026	BX927193.2	3.44	exonic	46524666	46648979
ENSDART00000162243	ENSDARG00000100654	si:dkey-207m2.4	3.2	UTR3	77834796	77889480		ENSDART00000165437	ENSDARG00000101695	si:dkey-26m3.3	3.11	exonic	46842926	47096170
ENSDART00000144471	ENSDARG00000100669	si:dkey-61p9.9	5.68	exonic	77740228	77915287		ENSDART00000165437	ENSDARG00000101695	si:dkey-26m3.3	4.27	intronic	46842926	47096170
ENSDART00000148810	ENSDARG00000090778	ttll1	3.42	UTR3	77919987	77932570		ENSDART00000168835	ENSDARG00000101689	si:dkey-16p6.1	4.65	UTR3	46770787	46948863
ENSDART00000080665	ENSDARG00000078520	ikbip	4.25	UTR3	77966055	77974820		ENSDART00000165437	ENSDARG00000101695	si:dkey-26m3.3	3.86	intronic	46842926	47096170
ENSDART00000057423	ENSDARG00000039302	terfa	3.93	UTR5	77973876	77996958		ENSDART00000161079	ENSDARG00000101695	si:dkey-26m3.3	4.51	exonic	46842926	47096170
ENSDART00000161055	ENSDARG00000102474	dusp16	5.13	UTR3	107287	119689		ENSDART00000141108	ENSDARG00000114645	BX942815.11	3.89	exonic	47134868	47215931
ENSDART00000161055	ENSDARG00000102474	dusp16	4.43	UTR3	107287	119689		ENSDART00000165356	ENSDARG00000098928	si:ch211-196h24.1	6.8	exonic	47876171	47907917
ENSDART00000171845	ENSDARG00000102226	gpr19	3.23	UTR3	128697	133492		ENSDART00000122707	ENSDARG00000114289	znf980	3.22	exonic	48575332	48578324
ENSDART00000169805	ENSDARG00000102128	eps8a	3.97	UTR3	151506	178510		ENSDART00000129731	ENSDARG00000101245	znf1063	6.47	exonic	48628562	48636879
ENSDART00000067482	ENSDARG00000045909	dynlt1	3.01	exonic	386435	390442		ENSDART00000121915	ENSDARG00000087645	znf1064	4.58	exonic	48930297	48957129
ENSDART00000006961	ENSDARG00000017386	sobpb	3.98	UTR3	818928	858434		ENSDART00000150263	ENSDARG00000094443	znf1036	6.19	exonic	49109355	49119557
ENSDART00000022668	ENSDARG00000006060	crybg1b	3.13	exonic	861444	890220		ENSDART00000180834	ENSDARG00000114577	si:dkey-159n16.2	4.35	UTR3	49550966	49582758
ENSDART00000093289	ENSDARG00000063686	atp23	3.25	UTR3	958051	965267		ENSDART00000180834	ENSDARG00000114577	si:dkey-159n16.2	3.59	UTR3	49550966	49582758
ENSDART00000184706	ENSDARG00000099313	naga	3.64	UTR3	982028	992148		ENSDART00000150390	ENSDARG00000095200	si:ch211-197e7.1	3.8	UTR3	49765093	49808690
ENSDART00000170292	ENSDARG00000103102	ENSDARG00000103102	3.06	exonic	1014548	1015896		ENSDART00000150746	ENSDARG00000090160	zgc:173709	3.69	UTR3	49821234	49952636
ENSDART00000103484	ENSDARG00000045880	gas2l3	3.44	UTR3	1689312	1720648		ENSDART00000157941	ENSDARG00000090160	zgc:173709	3.16	UTR3	49821234	49952636
ENSDART00000110178	ENSDARG00000057468	kcnc2	5.68	exonic	2060524	2196928		ENSDART00000150428	ENSDARG00000091561	si:dkey-156k2.4	4.24	UTR3	49969199	49987980
ENSDART00000131046	ENSDARG00000079143	si:ch73-278m9.1	4.39	exonic	2210317	2219705		ENSDART00000150388	ENSDARG00000088616	si:ch211-152l15.2	3.89	exonic	50201633	50301790
ENSDART00000166274	ENSDARG00000099129	phlda1	3.71	UTR3	2349335	2350371		ENSDART00000150246	ENSDARG00000096222	si:ch211-245n8.4	3.49	UTR3	50755309	50759477
ENSDART00000133843	ENSDARG00000004227	pde3a	4.17	exonic	2752852	2868112		ENSDART00000150560	ENSDARG00000114894	znf1026	3.86	UTR3	51026304	51045333
ENSDART00000133843	ENSDARG00000004227	pde3a	3.58	UTR5	2752852	2868112		ENSDART00000162333	ENSDARG00000114894	znf1026	4.85	exonic	51026304	51045333
ENSDART00000112210	ENSDARG00000045870	plekha5	3.61	exonic	2948063	3145359		ENSDART00000157938	ENSDARG00000098406	si:dkey-22a18.2	4.46	exonic	52050410	52083748
ENSDART00000067409	ENSDARG00000045864	lmod2b	3.08	exonic	4115778	4119425		ENSDART00000139248	ENSDARG00000116023	CR318589.2	4.2	exonic	52360358	52381070
ENSDART00000082046	ENSDARG00000059043	ntf3	4.25	UTR3	4397503	4431975		ENSDART00000168891	ENSDARG00000103310	znf1053	3.5	exonic	53159800	53168673
ENSDART00000130588	ENSDARG00000075281	tbc1d30	3.47	UTR3	4484651	4507761		ENSDART00000169031	ENSDARG00000099751	si:dkey-250k10.4	3.08	exonic	53327149	53354589
ENSDART00000155287	ENSDARG00000059064	rassf3	3.66	UTR3	4540223	4592287		ENSDART00000158020	ENSDARG00000111824	si:dkey-199m13.7	4.57	exonic	54095523	54109066
ENSDART00000039313	ENSDARG00000069607	zgc:162331	3.36	UTR3	4782721	4795205		ENSDART00000143067	ENSDARG00000098193	znf998	3.09	exonic	55313082	55322519
ENSDART00000150867	ENSDARG00000063481	si:ch211-214j24.15	3.88	UTR3	5304208	5317006		ENSDART00000143067	ENSDARG00000098193	znf998	3.02	exonic	55313082	55322519
ENSDART00000150867	ENSDARG00000063481	si:ch211-214j24.15	7.68	exonic	5304208	5317006		ENSDART00000143067	ENSDARG00000098193	znf998	4.23	exonic	55313082	55322519
ENSDART00000133423	ENSDARG00000095332	si:dkey-14d8.1	3.77	exonic	5362909	5371639		ENSDART00000172184	ENSDARG00000093254	znf569l	3.19	exonic	55450711	55459037
ENSDART00000155031	ENSDARG00000097507	BX324164.4	3.67	ncRNA_exonic	5421785	5424162		ENSDART00000164747	ENSDARG00000103031	znf1029	4.3	UTR3	55507920	55592720
ENSDART00000154676	ENSDARG00000096986	si:dkey-14d8.22	3.48	UTR3	5454006	5455596		ENSDART00000165178	ENSDARG00000099670	znf1074	3.49	UTR3	55631467	55641422
ENSDART00000155903	ENSDARG00000097353	BX324164.3	3.42	ncRNA_exonic	5456500	5458959		ENSDART00000186943	ENSDARG00000112047	CT583728.14	3.31	exonic	55797866	55801210
ENSDART00000109854	ENSDARG00000034700	vegfab	3.48	exonic	5568688	5597802		ENSDART00000186943	ENSDARG00000112047	CT583728.14	3.53	intronic	55797866	55801210
ENSDART00000109854	ENSDARG00000034700	vegfab	3.44	exonic	5568688	5597802		ENSDART00000125904	ENSDARG00000110323	znf986	3.59	exonic	56059807	56151174
ENSDART00000110497	ENSDARG00000031956	tmem63a	4.22	UTR3	5665182	5691257		ENSDART00000169806	ENSDARG00000113022	si:ch211-207e19.15	6.61	UTR3	56150518	56157199
ENSDART00000113864	ENSDARG00000075956	faxca	3.38	UTR3	5750854	5764255		ENSDART00000125904	ENSDARG00000110323	znf986	3.19	exonic	56059807	56151174
ENSDART00000021753	ENSDARG00000009607	ccnc	3.42	UTR3	5764486	5775507		ENSDART00000143244	ENSDARG00000092938	znf1047	3.67	exonic	56711650	56721226
ENSDART00000008898	ENSDARG00000003200	foxm1	3.72	UTR3	5807964	5831522		ENSDART00000160016	ENSDARG00000103417	si:dkey-269o24.6	3.48	UTR3	56889552	56898328
ENSDART00000060861	ENSDARG00000005453	foxp2	4.72	UTR3	6423041	6623645		ENSDART00000160934	ENSDARG00000100865	si:dkey-269o24.1	3.74	UTR3	56932843	56954002
ENSDART00000139242	ENSDARG00000068708	ifrd1	3.25	UTR5	6799794	6809323		ENSDART00000164760	ENSDARG00000104124	znf1069	4.76	UTR3	57351005	57356512
ENSDART00000161297	ENSDARG00000102702	lrrn3b	4.2	exonic	7210755	7212875		ENSDART00000164760	ENSDARG00000104124	znf1069	6.93	exonic	57351005	57356512
ENSDART00000036153	ENSDARG00000026052	ccdc3a	3.08	UTR3	8001874	8014463		ENSDART00000158435	ENSDARG00000103636	zgc:174703	3.12	UTR3	57518790	57530817
ENSDART00000012928	ENSDARG00000039392	wnk1b	3.65	exonic	8045564	8155571		ENSDART00000168657	ENSDARG00000100723	znf1097	4.13	UTR3	57983841	57994891
ENSDART00000012928	ENSDARG00000039392	wnk1b	3.05	exonic	8045564	8155571		ENSDART00000162560	ENSDARG00000104888	si:dkey-28i19.1	4.42	UTR3	58673287	59094319
ENSDART00000067322	ENSDARG00000045801	fbxl14b	4.46	UTR3	8609517	8611841		ENSDART00000150259	ENSDARG00000089934	si:ch211-64i20.3	3.87	UTR3	58942335	58964138
ENSDART00000154722	ENSDARG00000096855	BX649324.2	3.56	ncRNA_exonic	8634704	8638629		ENSDART00000143464	ENSDARG00000109840	znf993	8.44	exonic	59541396	59555173
ENSDART00000109764	ENSDARG00000077926	si:dkey-48p11.3	3.51	UTR3	9051588	9054947		ENSDART00000140733	ENSDARG00000086615	CR846087.1	4.68	ncRNA_exonic	59766049	59778874
ENSDART00000042963	ENSDARG00000034375	chst11	3.99	UTR3	9103182	9173552		ENSDART00000142868	ENSDARG00000095605	CR846087.3	3.58	exonic	59835872	59836867
ENSDART00000153963	ENSDARG00000058127	hcfc2	3.57	UTR3	9184481	9196291		ENSDART00000169157	ENSDARG00000101524	znf1080	4.68	exonic	60215803	60231222
ENSDART00000067309	ENSDARG00000045788	avpr1ab	3.8	UTR3	9207722	9214288		ENSDART00000142592	ENSDARG00000114646	znf1021	3.67	exonic	61330443	61419027
ENSDART00000091809	ENSDARG00000063054	shank3b	3.67	exonic	9555280	9586713		ENSDART00000168593	ENSDARG00000102673	si:dkey-26i24.1	3.55	exonic	61644499	61651223
ENSDART00000146858	ENSDARG00000063008	si:dkeyp-27e10.3	3.92	UTR3	9784301	9810999		ENSDART00000168593	ENSDARG00000102673	si:dkey-26i24.1	3.74	exonic	61644499	61651223
ENSDART00000146858	ENSDARG00000063008	si:dkeyp-27e10.3	3.33	exonic	9784301	9810999		ENSDART00000159114	ENSDARG00000100421	znf1129	3.08	UTR3	61685313	61691066
ENSDART00000067193	ENSDARG00000045708	adm2a	3.43	UTR3	9880647	9891874		ENSDART00000170406	ENSDARG00000098196	znf1077	3.21	UTR3	61802304	61808778
ENSDART00000048003	ENSDARG00000032389	tspan12	4.31	UTR3	10574822	10599062		ENSDART00000161515	ENSDARG00000101682	CT990567.2	4.31	ncRNA_exonic	62028152	62043119
ENSDART00000048003	ENSDARG00000032389	tspan12	3.25	UTR5	10574822	10599062		ENSDART00000052305	ENSDARG00000104026	si:dkeyp-35e5.5	4.89	exonic	62198397	62218932
ENSDART00000067261	ENSDARG00000045753	tmtc2a	3.08	UTR3	10972585	11024844		ENSDART00000052305	ENSDARG00000104026	si:dkeyp-35e5.5	3.9	exonic	62198397	62218932
ENSDART00000067261	ENSDARG00000045753	tmtc2a	3.09	UTR5	10972585	11024844		ENSDART00000162499	ENSDARG00000116367	si:dkey-51d8.1	6.46	exonic	62491221	62528215
ENSDART00000150760	ENSDARG00000096083	si:dkey-21h14.8	3.31	UTR3	11054309	11064073		ENSDART00000188299	ENSDARG00000110878	si:dkey-28k24.2	4.86	UTR3	62532285	62714083
ENSDART00000102301	ENSDARG00000031228	podxl	3.39	UTR3	11732156	11751037		ENSDART00000158757	ENSDARG00000110769	znf1098	4.21	exonic	63466876	63769637
ENSDART00000092250	ENSDARG00000063255	btbd11a	3.74	UTR3	11813778	12007404		ENSDART00000160818	ENSDARG00000100434	znf1091	4.16	exonic	63973666	63980140
ENSDART00000023894	ENSDARG00000017661	braf	3.85	UTR3	12074776	12102036		ENSDART00000159000	ENSDARG00000104887	znf1105	7.26	UTR3	64471942	64482414
ENSDART00000048675	ENSDARG00000020015	mrps33	3.25	UTR3	12102267	12106039		ENSDART00000169862	ENSDARG00000111998	znf1099	4.72	UTR3	64586627	64605318
ENSDART00000022646	ENSDARG00000007639	cnot4b	3.1	UTR3	12243698	12286067		ENSDART00000169862	ENSDARG00000111998	znf1099	8.32	UTR5	64586627	64605318
ENSDART00000081089	ENSDARG00000058244	il17ra1a	3.49	UTR3	12317461	12323228		ENSDART00000124817	ENSDARG00000105219	znf988	3.16	exonic	64857820	64871624
ENSDART00000058020	ENSDARG00000053127	helb	3.66	exonic	12769951	12781182		ENSDART00000124817	ENSDARG00000105219	znf988	3.5	UTR5	64857820	64871624
ENSDART00000026593	ENSDARG00000015053	grip1	4.16	UTR3	13035870	13255813		ENSDART00000167888	ENSDARG00000101528	si:ch211-194h1.2	6.59	UTR3	65081703	65090543
ENSDART00000067164	ENSDARG00000045681	irf5	3.14	exonic	13605600	13614936		ENSDART00000158033	ENSDARG00000098991	znf1095	3.57	UTR3	65296666	65302793
ENSDART00000173077	ENSDARG00000105458	si:dkeyp-81f3.4	3.55	UTR3	13625982	13626831		ENSDART00000162586	ENSDARG00000112940	CT573263.1	3.99	exonic	67136110	67143082
ENSDART00000080334	ENSDARG00000015966	yaf2	3.75	UTR3	13905522	13921206		ENSDART00000162586	ENSDARG00000112940	CT573263.1	4.53	exonic	67136110	67143082
ENSDART00000067177	ENSDARG00000045694	prickle1b	3.65	UTR3	13963499	13995766		ENSDART00000162955	ENSDARG00000112043	znf1091	3.93	exonic	67675471	67712607
ENSDART00000133180	ENSDARG00000062808	CR786571.1	5.38	ncRNA_exonic	14176521	14179480		ENSDART00000160623	ENSDARG00000113826	si:ch211-223k15.1	5.1	exonic	67784163	67984478
ENSDART00000136730	ENSDARG00000069780	pus7l	3.7	exonic	14188327	14192254		ENSDART00000163119	ENSDARG00000114364	znf985	4.91	exonic	68742914	68755773
ENSDART00000048821	ENSDARG00000003811	plxnb2a	3.45	UTR3	14449233	14531687		ENSDART00000159219	ENSDARG00000104502	si:ch211-266c8.1	3.33	UTR3	68856289	68913650
ENSDART00000048821	ENSDARG00000003811	plxnb2a	3.18	exonic	14449233	14531687		ENSDART00000136092	ENSDARG00000100568	si:ch211-209j12.3	5.19	UTR5	69122156	69127091
ENSDART00000114977	ENSDARG00000077090	si:ch211-127b11.1	3.31	UTR5	14636309	14642379		ENSDART00000168344	ENSDARG00000112878	znf1101	4.27	UTR3	69545067	69550757
ENSDART00000137829	ENSDARG00000045595	si:dkey-14k9.3	4.03	exonic	14895506	14899113		ENSDART00000168344	ENSDARG00000112878	znf1101	7.4	exonic	69545067	69550757
ENSDART00000110199	ENSDARG00000017366	prdm4	3.03	UTR5	14917502	14926637		ENSDART00000166487	ENSDARG00000104561	znf1081	3.32	UTR3	69782658	69787943
ENSDART00000002401	ENSDARG00000007764	klhdc10	3.65	UTR3	14991789	15003893		ENSDART00000157665	ENSDARG00000101327	znf1076	4.16	exonic	69911256	69917450
ENSDART00000156550	ENSDARG00000096823	BX571796.1	3.11	ncRNA_exonic	15006216	15006700		ENSDART00000100252	ENSDARG00000101388	si:ch211-171l17.14	3.27	exonic	70045731	70057064
ENSDART00000016230	ENSDARG00000019328	plxna4	3.73	UTR3	15217929	15420452		ENSDART00000161268	ENSDARG00000104619	si:ch211-171l17.4	7.12	exonic	70086974	70284272
ENSDART00000016230	ENSDARG00000019328	plxna4	4.33	exonic	15217929	15420452		ENSDART00000161268	ENSDARG00000104619	si:ch211-171l17.4	5.35	UTR5	70086974	70284272
ENSDART00000077664	ENSDARG00000012684	atp2b1a	3.07	UTR3	16076719	16124419		ENSDART00000166410	ENSDARG00000110810	si:dkey-3h2.2	4.58	exonic	70269825	70284207
ENSDART00000077664	ENSDARG00000012684	atp2b1a	3.83	UTR5	16076719	16124419		ENSDART00000169266	ENSDARG00000102581	si:dkeyp-44b5.5	3.78	exonic	70480701	70488123
ENSDART00000128835	ENSDARG00000088002	wu:fc23c09	4.39	exonic	16447485	16451375		ENSDART00000165872	ENSDARG00000101756	im:7141269	3.63	UTR3	70842085	70849761
ENSDART00000033188	ENSDARG00000027249	btg1	3.06	UTR3	16536173	16545085		ENSDART00000170959	ENSDARG00000105279	si:ch211-108c17.2	3.09	UTR5	70850583	70883663
ENSDART00000033053	ENSDARG00000003789	dennd5b	3.08	UTR3	16649542	16706978		ENSDART00000158287	ENSDARG00000100464	si:dkey-193i10.1	6.37	exonic	71164915	71177920
ENSDART00000134595	ENSDARG00000011582	sox5	4.03	UTR3	16982249	17055950		ENSDART00000151838	ENSDARG00000102638	si:rp71-7l19.2	3.31	exonic	71221655	71267777
ENSDART00000131973	ENSDARG00000045574	lrmp	3.37	UTR3	17252596	17278928		ENSDART00000165791	ENSDARG00000115029	si:dkeyp-123a12.2	8.44	UTR3	71304561	71335312
ENSDART00000007030	ENSDARG00000006011	klhl42	3.75	UTR3	17634311	17642168		ENSDART00000157906	ENSDARG00000104890	si:ch211-76m11.3	4.4	exonic	71423591	71439440
ENSDART00000007030	ENSDARG00000006011	klhl42	3.35	exonic	17634311	17642168		ENSDART00000172685	ENSDARG00000100006	si:ch211-76m11.5	3.63	UTR3	71460543	71471302
ENSDART00000007030	ENSDARG00000006011	klhl42	3.38	UTR5	17634311	17642168		ENSDART00000172685	ENSDARG00000100006	si:ch211-76m11.5	3.35	exonic	71460543	71471302
ENSDART00000016658	ENSDARG00000014572	chpt1	3.57	UTR3	17707008	17725008		ENSDART00000138257	ENSDARG00000092139	si:dkey-247i3.6	3.37	exonic	71719248	71731457
ENSDART00000024822	ENSDARG00000016886	dnajb9b	3.99	UTR3	17821390	17823424		ENSDART00000167608	ENSDARG00000099711	si:dkey-29j8.1	3.98	UTR3	71896596	71913556
ENSDART00000133509	ENSDARG00000003512	anks1b	3.83	UTR3	17886838	18202291		ENSDART00000169130	ENSDARG00000101514	ftr64	3.5	UTR3	71973211	71983381
ENSDART00000046871	ENSDARG00000004055	uhrf1bp1l	3.66	UTR3	18207655	18281160		ENSDART00000125452	ENSDARG00000090998	si:cabz01071911.3	4.19	UTR5	72272050	72296520
ENSDART00000141671	ENSDARG00000045557	socs2	4.2	UTR3	18432182	18436899		ENSDART00000194208	ENSDARG00000117524	CABZ01071909.1	4.08	ncRNA_exonic	72304336	72315282
ENSDART00000150221	ENSDARG00000045555	sco2	4.42	UTR3	18453702	18455480		ENSDART00000194208	ENSDARG00000117524	CABZ01071909.1	5.71	ncRNA_exonic	72304336	72315282
ENSDART00000045639	ENSDARG00000005547	rint1	3.39	UTR3	18500012	18512550		ENSDART00000127023	ENSDARG00000091841	si:cabz01071909.2	4.6	exonic	72348618	72356954
ENSDART00000125361	ENSDARG00000031777	pparaa	3.72	UTR3	18609539	18635005		ENSDART00000125726	ENSDARG00000091393	si:ch211-161m3.6	3.89	UTR3	72436227	72452984
ENSDART00000015834	ENSDARG00000015222	cbll1	3.63	UTR5	18836791	18841071		ENSDART00000110261	ENSDARG00000075417	zgc:175107	4.14	UTR3	72534789	72544805
ENSDART00000144814	ENSDARG00000094428	si:dkey-31f5.8	4.01	UTR3	18952482	18954001		ENSDART00000172315	ENSDARG00000103375	si:ch211-161m3.4	3.4	UTR3	72546478	72555545
ENSDART00000166160	ENSDARG00000099812	si:dkey-31f5.11	3.86	UTR5	18985529	19028861		ENSDART00000130342	ENSDARG00000089598	si:cabz01054396.2	3.45	exonic	72559042	72609118
ENSDART00000066964	ENSDARG00000045544	hgfa	3.05	UTR3	19710657	19742303		ENSDART00000174077	ENSDARG00000089598	si:cabz01054396.2	3.84	UTR5	72559042	72609118
ENSDART00000003420	ENSDARG00000001912	drd4-rs	4.28	UTR3	19946294	20027571		ENSDART00000130126	ENSDARG00000090942	CABZ01054394.1	3.89	UTR5	72628893	72643171
ENSDART00000055317	ENSDARG00000037960	lrrc17	3.13	UTR3	20141191	20156085		ENSDART00000169165	ENSDARG00000098811	LO018021.1	3.63	exonic	73015260	73049281
ENSDART00000022539	ENSDARG00000019861	fgl2a	4.02	UTR3	20178694	20181964		ENSDART00000160907	ENSDARG00000098722	si:ch73-170d6.3	3.65	exonic	73115553	73136420
ENSDART00000022539	ENSDARG00000019861	fgl2a	3.7	exonic	20178694	20181964		ENSDART00000174158	ENSDARG00000105696	CABZ01021433.1	3.42	UTR3	73241193	73256421
ENSDART00000066895	ENSDARG00000045485	rassf8b	3.7	UTR3	20507105	20521441		ENSDART00000158194	ENSDARG00000103865	wu:fc30c06	4.27	UTR3	73256872	73266929
ENSDART00000066897	ENSDARG00000045486	pawr	3.5	UTR3	21323006	21466825		ENSDART00000174178	ENSDARG00000101365	si:cabz01021430.2	3.65	UTR3	73273857	73372362
ENSDART00000066903	ENSDARG00000007523	kmt2e	3.92	UTR3	22424451	22472653		ENSDART00000174178	ENSDARG00000101365	si:cabz01021430.2	5.18	UTR3	73273857	73372362
ENSDART00000130409	ENSDARG00000018111	kdm7aa	3.19	exonic	22484830	22519525		ENSDART00000174178	ENSDARG00000101365	si:cabz01021430.2	3.96	UTR3	73273857	73372362
ENSDART00000009768	ENSDARG00000021590	magi2a	4.15	UTR3	22755465	23083187		ENSDART00000158404	ENSDARG00000105781	zgc:171727	3.62	UTR3	73306451	73372362
ENSDART00000014685	ENSDARG00000011769	cpm	3.57	UTR3	23740655	23759213		ENSDART00000143417	ENSDARG00000091869	zgc:162958	3.28	UTR3	73382464	73411863
ENSDART00000100391	ENSDARG00000022187	usp6nl	3.46	UTR3	23771034	23873924		ENSDART00000171434	ENSDARG00000091869	zgc:162958	4.17	exonic	73382464	73411863
ENSDART00000025153	ENSDARG00000016526	gata3	3.93	UTR3	25054510	25064510		ENSDART00000138333	ENSDARG00000095030	si:ch73-120g24.4	3.41	UTR3	73398788	73448588
ENSDART00000025153	ENSDARG00000016526	gata3	3.61	UTR5	25054510	25064510		ENSDART00000174235	ENSDARG00000105728	si:ch73-266f23.1	3.12	UTR5	73454634	73471098
ENSDART00000066929	ENSDARG00000045513	taf3	3.01	exonic	25084228	25168458		ENSDART00000115002	ENSDARG00000095135	si:ch73-266f23.1	3.05	UTR5	73472272	73488406
ENSDART00000066936	ENSDARG00000045518	tmem110l	3.06	UTR3	25251855	25271455		ENSDART00000150753	ENSDARG00000074298	znf1015	3.38	exonic	73491106	73548437
ENSDART00000066949	ENSDARG00000045528	fgd6	3.1	exonic	25859445	25911609		ENSDART00000150753	ENSDARG00000074298	znf1015	3.79	exonic	73491106	73548437
ENSDART00000124514	ENSDARG00000089861	usp44	3.66	exonic	26021749	26035770		ENSDART00000174096	ENSDARG00000105713	CU570689.2	3.09	UTR3	73548320	73562122
ENSDART00000161687	ENSDARG00000098221	st8sia1	3.17	UTR5	26303613	26322836		ENSDART00000121652	ENSDARG00000098389	znf1015	3.92	UTR3	73562952	73572030
ENSDART00000048383	ENSDARG00000029071	creld2	3.04	UTR3	27081972	27099285		ENSDART00000150837	ENSDARG00000054957	znf1015	3.96	UTR3	73573395	73587205
ENSDART00000100444	ENSDARG00000069160	tafa5a	4.01	UTR3	27251865	27398414		ENSDART00000150704	ENSDARG00000096120	si:ch73-266f23.3	3.54	UTR3	73635284	73650074
ENSDART00000145806	ENSDARG00000069160	tafa5a	3.26	UTR5	27251865	27398414		ENSDART00000170308	ENSDARG00000101193	BX855614.3	3.49	exonic	73701801	73709502
ENSDART00000134605	ENSDARG00000069171	gramd4a	4.28	UTR3	28062473	28161198		ENSDART00000113546	ENSDARG00000073708	zgc:171551	3.85	UTR3	73727692	73756761
ENSDART00000043737	ENSDARG00000069185	celsr1a	3.54	UTR3	28190013	28335184		ENSDART00000108669	ENSDARG00000073708	zgc:171551	3.25	UTR3	73727692	73756761
ENSDART00000043737	ENSDARG00000069185	celsr1a	3.24	exonic	28190013	28335184		ENSDART00000113546	ENSDARG00000073708	zgc:171551	3.59	UTR5	73727692	73756761
ENSDART00000043737	ENSDARG00000069185	celsr1a	3.62	exonic	28190013	28335184		ENSDART00000159313	ENSDARG00000102154	si:dkey-262g12.10	4.05	UTR3	73757963	73773908
ENSDART00000136106	ENSDARG00000089318	BX088538.1	3.71	ncRNA_exonic	28829894	28855677		ENSDART00000136328	ENSDARG00000094612	si:dkey-262g12.3	4.29	UTR3	73780345	73787736
ENSDART00000111294	ENSDARG00000079222	zgc:174315	4.13	UTR3	28951558	28958601		ENSDART00000130499	ENSDARG00000094551	BX855614.1	3.6	exonic	73796172	73807336
ENSDART00000102846	ENSDARG00000023036	si:dkey-23a23.2	3.08	exonic	29032643	29050583		ENSDART00000174141	ENSDARG00000092608	si:dkey-262g12.12	3.97	UTR3	73814116	73825089
ENSDART00000134990	ENSDARG00000116181	znf1119	3.61	UTR3	29758289	29769304		ENSDART00000129778	ENSDARG00000080016	si:cabz01032454.3	3.96	UTR3	73847789	73853172
ENSDART00000137564	ENSDARG00000089582	si:dkey-265e15.2	4.6	UTR3	30209190	30249797		ENSDART00000157935	ENSDARG00000005126	large1	3.83	exonic	75013307	75057322
ENSDART00000137564	ENSDARG00000089582	si:dkey-265e15.2	3.2	exonic	30209190	30249797		ENSDART00000127522	ENSDARG00000090570	naa40	3.16	UTR5	75165958	75172216
ENSDART00000137564	ENSDARG00000089582	si:dkey-265e15.2	3.09	UTR5	30209190	30249797		ENSDART00000169253	ENSDARG00000104916	si:dkey-71l4.4	4.02	exonic	75526044	75552652
ENSDART00000165929	ENSDARG00000100142	znf1083	3.78	UTR3	30354053	30362840		ENSDART00000115143	ENSDARG00000090392	si:dkey-71l4.2	4.91	UTR3	75631236	75651505
ENSDART00000159935	ENSDARG00000098876	si:dkey-199m13.5	4.12	UTR3	30428468	30440116		ENSDART00000163517	ENSDARG00000103314	si:dkey-84h14.1	4.33	exonic	75666631	75812937
ENSDART00000141715	ENSDARG00000102559	si:dkey-16p19.5	6.4	exonic	30707282	30712588		ENSDART00000166358	ENSDARG00000104956	si:dkey-165o8.2	3.77	UTR3	75690971	75708006
ENSDART00000134357	ENSDARG00000101374	si:dkey-11n14.1	3.65	UTR3	30884012	31064584		ENSDART00000163113	ENSDARG00000104166	si:ch211-232d10.1	4.28	exonic	75840975	76091052
ENSDART00000157670	ENSDARG00000101374	si:dkey-11n14.1	3.66	UTR3	30884012	31064584		ENSDART00000165718	ENSDARG00000100348	si:dkey-71l4.1	5.31	UTR3	76001682	76027176
ENSDART00000163681	ENSDARG00000100479	si:dkey-43f9.4	3.39	UTR3	31247968	31311955		ENSDART00000159108	ENSDARG00000101653	zgc:110171	3.34	exonic	76060322	76183357
ENSDART00000159931	ENSDARG00000100061	si:dkey-16p6.1	4.14	UTR3	31653917	31700186		ENSDART00000163970	ENSDARG00000101571	si:ch211-106j21.4	4.7	exonic	75804584	76270779
ENSDART00000162521	ENSDARG00000104412	si:dkey-72l17.5	4.8	exonic	31943831	31993242		ENSDART00000170738	ENSDARG00000104966	si:dkey-238k10.3	6.49	UTR3	76173376	76206413
ENSDART00000162521	ENSDARG00000104412	si:dkey-72l17.5	3.92	exonic	31943831	31993242		ENSDART00000159687	ENSDARG00000104966	si:dkey-238k10.3	3.7	exonic	76173376	76206413
ENSDART00000164151	ENSDARG00000102008	si:dkey-72l17.6	7.59	UTR3	32174137	32180155		ENSDART00000124393	ENSDARG00000112632	si:ch211-106j21.6	3.07	exonic	76221239	76239517
ENSDART00000124106	ENSDARG00000102008	si:dkey-72l17.6	3.62	exonic	32174137	32180155		ENSDART00000124393	ENSDARG00000112632	si:ch211-106j21.6	4.49	exonic	76221239	76239517
ENSDART00000127211	ENSDARG00000091746	si:dkey-16p6.1	4.79	exonic	32429579	32466799		ENSDART00000158504	ENSDARG00000099327	zgc:174944	3.58	exonic	76291003	76303301
ENSDART00000152013	ENSDARG00000073915	znf1085	4.08	UTR3	32467854	32471499		ENSDART00000099943	ENSDARG00000043781	psmb10	3.15	UTR3	77207693	77218637
ENSDART00000152013	ENSDARG00000073915	znf1085	3.57	exonic	32467854	32471499		ENSDART00000153679	ENSDARG00000097086	si:dkey-172k15.4	3.34	UTR3	77218965	77228234
ENSDART00000150444	ENSDARG00000094484	si:ch211-162i8.4	3.66	UTR3	33179354	33189070		ENSDART00000154142	ENSDARG00000097215	si:dkey-172k15.3	5.73	UTR3	77229328	77237483
ENSDART00000150444	ENSDARG00000094484	si:ch211-162i8.4	4.28	UTR5	33179354	33189070		ENSDART00000154142	ENSDARG00000097215	si:dkey-172k15.3	3.71	UTR3	77229328	77237483
ENSDART00000150319	ENSDARG00000088378	znf1000	3.6	exonic	33310760	33331681		ENSDART00000111941	ENSDARG00000076442	zgc:174310	3.95	UTR3	77250504	77267787
ENSDART00000150625	ENSDARG00000104584	si:dkeyp-4f2.3	4.16	UTR3	33399196	33405483		ENSDART00000075770	ENSDARG00000053695	zgc:162948	3.75	UTR3	77253851	77260727
ENSDART00000150625	ENSDARG00000104584	si:dkeyp-4f2.3	3.21	UTR5	33399196	33405483		ENSDART00000174208	ENSDARG00000105784	LO018029.1	3.56	UTR3	77267930	77274225
ENSDART00000167022	ENSDARG00000105063	si:ch211-64i20.3	5.61	exonic	34443650	34480611		ENSDART00000188176	ENSDARG00000112275	AL935186.7	5.87	exonic	77551100	77551860
ENSDART00000162684	ENSDARG00000102716	AL645691.2	4.22	ncRNA_exonic	34553067	34589087		ENSDART00000152915	ENSDARG00000092759	si:dkey-61p9.9	3.65	UTR3	77626530	77636185
ENSDART00000187058	ENSDARG00000098677	zgc:174180	3.53	UTR3	35960020	36033454		ENSDART00000131964	ENSDARG00000092759	si:dkey-61p9.9	4.11	exonic	77626530	77636185
ENSDART00000132071	ENSDARG00000101623	znf1109	3.33	exonic	36132112	36144500		ENSDART00000167982	ENSDARG00000104069	rnf170	4.02	UTR3	337215	343477
ENSDART00000165241	ENSDARG00000100959	si:dkey-3p4.7	3.96	UTR3	37230587	37236494		ENSDART00000161456	ENSDARG00000104090	june	4.09	UTR3	393738	396015
ENSDART00000165241	ENSDARG00000100959	si:dkey-3p4.7	4.14	exonic	37230587	37236494		ENSDART00000181776	ENSDARG00000116751	BX537263.5	5.36	exonic	828663	833928
ENSDART00000169302	ENSDARG00000098958	znf1100	3.72	exonic	37577527	37587110		ENSDART00000172231	ENSDARG00000098889	si:zfos-128g4.2	3.67	UTR3	1079423	1084174
ENSDART00000172389	ENSDARG00000112541	znf1093	4.04	UTR3	38254699	38259998		ENSDART00000054057	ENSDARG00000037172	ddrgk1	3.21	UTR3	1515938	1525112
ENSDART00000164517	ENSDARG00000110670	znf1092	4.71	exonic	38410690	38421217		ENSDART00000156224	ENSDARG00000051785	dhx33	4.03	UTR3	1965296	1991634
ENSDART00000151952	ENSDARG00000034095	si:dkey-59l11.10	3.86	exonic	38818194	38829098		ENSDART00000064088	ENSDARG00000043644	vkorc1l1	4.15	UTR3	2002804	2047801
ENSDART00000165574	ENSDARG00000104850	si:ch211-215p11.1	4.4	exonic	39992253	40008875		ENSDART00000080486	ENSDARG00000067626	ywhag1	3.43	UTR3	3501859	3545221
ENSDART00000165574	ENSDARG00000104850	si:ch211-215p11.1	3.61	exonic	39992253	40008875		ENSDART00000030125	ENSDARG00000023950	znhit3	3.26	UTR3	3927989	3937715
ENSDART00000151890	ENSDARG00000096497	si:dkey-22h13.3	3.44	exonic	40402017	40407853		ENSDART00000138862	ENSDARG00000079244	pigw	3.22	exonic	4006837	4011049
ENSDART00000124872	ENSDARG00000089831	si:dkey-207m2.4	5.23	exonic	40554704	40589579		ENSDART00000167969	ENSDARG00000098424	CABZ01079241.1	3.83	exonic	4436405	4470474
ENSDART00000151975	ENSDARG00000093665	si:dkey-285e18.5	3.27	exonic	40846483	40854534		ENSDART00000067599	ENSDARG00000024030	angptl2a	4.31	UTR3	4806851	4830356
ENSDART00000129627	ENSDARG00000102062	si:dkeyp-82h4.3	4.32	UTR3	41057692	41196398		ENSDART00000099417	ENSDARG00000076082	CABZ01041962.1	3.69	UTR3	6955900	6962784
ENSDART00000129627	ENSDARG00000102062	si:dkeyp-82h4.3	4.58	exonic	41057692	41196398		ENSDART00000192173	ENSDARG00000116302	ENSDARG00000116302	3.56	exonic	7564644	7569302
ENSDART00000163401	ENSDARG00000102062	si:dkeyp-82h4.3	3.73	exonic	41057692	41196398		ENSDART00000167373	ENSDARG00000101556	si:ch1073-475a24.1	3.86	UTR5	8246603	8252142
ENSDART00000170480	ENSDARG00000101960	si:dkeyp-44d3.3	5.38	exonic	41516714	41523413		ENSDART00000166276	ENSDARG00000103351	FP102192.2	3.33	ncRNA_exonic	8284358	8334243
ENSDART00000163135	ENSDARG00000101916	si:dkeyp-44d3.5	3.11	exonic	41555642	41582922		ENSDART00000139265	ENSDARG00000094737	si:ch211-12e13.12	4.22	UTR3	9224051	9237122
ENSDART00000193109	ENSDARG00000113626	znf976	3.34	exonic	41598006	41772315		ENSDART00000124017	ENSDARG00000093043	ugt2a7	3.1	exonic	9377005	9391846
ENSDART00000138165	ENSDARG00000113626	znf976	3.22	exonic	41598006	41772315		ENSDART00000125421	ENSDARG00000116986	zgc:172315	5.06	exonic	9417409	9422812
ENSDART00000167263	ENSDARG00000098071	znf1049	3.4	UTR3	41770710	41780340		ENSDART00000081791	ENSDARG00000091624	ugt2a7	3.23	exonic	9428876	9438370
ENSDART00000160196	ENSDARG00000098281	si:dkey-237m9.1	3.72	UTR5	41816778	42014474		ENSDART00000180408	ENSDARG00000114825	ENSDARG00000114825	3.94	exonic	11290851	11361593
ENSDART00000110313	ENSDARG00000103346	si:dkeyp-85d8.5	3.55	UTR3	42031217	42039794		ENSDART00000114873	ENSDARG00000078315	ENSDARG00000078315	3.87	UTR3	11943792	11960218
ENSDART00000164406	ENSDARG00000110658	zgc:174696	3.31	UTR3	42065748	42074960		ENSDART00000103278	ENSDARG00000078551	zgc:171242	7.28	UTR3	12515402	12517368
ENSDART00000163798	ENSDARG00000103689	znf1148	4.74	UTR3	42152636	42171503		ENSDART00000139632	ENSDARG00000062711	gal3st1a	3.49	UTR3	12888260	12906542
ENSDART00000160521	ENSDARG00000098390	si:ch211-76m11.8	6.86	exonic	42195992	42397126		ENSDART00000114069	ENSDARG00000074309	cnnm4b	3.92	exonic	13472234	13540731
ENSDART00000133558	ENSDARG00000109251	si:dkey-4e4.1	3.43	UTR5	42288973	42294516		ENSDART00000114069	ENSDARG00000074309	cnnm4b	3.71	exonic	13472234	13540731
ENSDART00000189739	ENSDARG00000113510	si:ch211-59d8.2	4.42	UTR3	42379152	42398699		ENSDART00000040826	ENSDARG00000031891	tbx1	3.48	UTR5	15202495	15215483
ENSDART00000172612	ENSDARG00000098514	si:ch211-59d8.3	4.76	UTR3	42403742	42408339		ENSDART00000040826	ENSDARG00000031891	tbx1	4.67	UTR3	15202495	15215483
ENSDART00000150269	ENSDARG00000096189	si:dkey-54j5.2	3.89	UTR3	43048527	43070566		ENSDART00000127015	ENSDARG00000086327	srrm4	3.85	UTR5	15667874	15817204
ENSDART00000150269	ENSDARG00000096189	si:dkey-54j5.2	3.81	UTR5	43048527	43070566		ENSDART00000127015	ENSDARG00000086327	srrm4	3.36	UTR3	15667874	15817204
ENSDART00000150269	ENSDARG00000096189	si:dkey-54j5.2	4.14	UTR5	43048527	43070566		ENSDART00000090657	ENSDARG00000062573	znrf3	4.52	exonic	15992655	16126906
ENSDART00000150773	ENSDARG00000096226	znf1072	3.27	exonic	43060711	43071336		ENSDART00000135140	ENSDARG00000095272	htr7c	3.29	exonic	16496273	16581486
ENSDART00000150380	ENSDARG00000093165	si:dkey-16p6.2	3.93	UTR3	43156473	43185261		ENSDART00000081064	ENSDARG00000058232	fbrsl1	3.24	UTR3	17624463	17753961
ENSDART00000150762	ENSDARG00000094558	si:dkeyp-53e4.1	3.08	UTR3	43273634	43280244		ENSDART00000081064	ENSDARG00000058232	fbrsl1	4.01	UTR3	17624463	17753961
ENSDART00000150762	ENSDARG00000094558	si:dkeyp-53e4.1	3.85	exonic	43273634	43280244		ENSDART00000190338	ENSDARG00000095288	rusc2	3.16	UTR5	19309877	19331482
ENSDART00000150240	ENSDARG00000068161	si:dkey-16p6.4	5.73	UTR3	43606820	43616413		ENSDART00000133247	ENSDARG00000095288	rusc2	3.06	UTR3	19309877	19331482
ENSDART00000138679	ENSDARG00000113896	si:dkey-29p23.1	3.57	exonic	43648421	43676582		ENSDART00000131924	ENSDARG00000090797	fam222a	4.4	exonic	19712011	19752895
ENSDART00000147130	ENSDARG00000087518	si:dkey-261p22.1	3.77	UTR3	43730606	43863102		ENSDART00000051614	ENSDARG00000035605	tchp	3.13	UTR3	19867794	19879252
ENSDART00000102949	ENSDARG00000078167	si:dkeyp-100h4.1	5.48	exonic	44470531	44518893		ENSDART00000047841	ENSDARG00000028857	sgsm1a	3.78	exonic	20030414	20093196
ENSDART00000153885	ENSDARG00000092471	si:dkey-7j22.1	3.75	UTR3	44568015	44573692		ENSDART00000130554	ENSDARG00000086374	isg15	3.16	UTR3	20112032	20113284
ENSDART00000153885	ENSDARG00000092471	si:dkey-7j22.1	3.32	exonic	44568015	44573692		ENSDART00000008402	ENSDARG00000008032	sart3	3.42	UTR3	20453874	20481389
ENSDART00000153885	ENSDARG00000092471	si:dkey-7j22.1	3.67	exonic	44568015	44573692		ENSDART00000051586	ENSDARG00000035578	hs3st1l2	4.25	UTR3	21100356	21141090
ENSDART00000156793	ENSDARG00000088640	znf1115	3.42	UTR5	44599987	44611273		ENSDART00000088506	ENSDARG00000061784	arhgap25	3.45	exonic	21181047	21204069
ENSDART00000150621	ENSDARG00000086296	znf1137	4.52	UTR3	44852270	44872722		ENSDART00000141573	ENSDARG00000078002	si:dkey-13n15.11	3.14	exonic	21225017	21249761
ENSDART00000133329	ENSDARG00000087597	si:dkey-51d8.3	3.3	UTR3	45085360	45100253		ENSDART00000141573	ENSDARG00000078002	si:dkey-13n15.11	4.01	exonic	21225017	21249761
ENSDART00000133329	ENSDARG00000087597	si:dkey-51d8.3	3.17	exonic	45085360	45100253		ENSDART00000141573	ENSDARG00000078002	si:dkey-13n15.11	3.61	UTR3	21225017	21249761
ENSDART00000137248	ENSDARG00000090769	si:dkey-51d8.6	3.32	exonic	45107809	45115963		ENSDART00000128781	ENSDARG00000035609	mtnr1c	3.24	exonic	22633188	22665855
ENSDART00000141609	ENSDARG00000116216	znf1046	3.51	exonic	45128966	45146463		ENSDART00000128781	ENSDARG00000035609	mtnr1c	5.21	exonic	22633188	22665855
ENSDART00000150632	ENSDARG00000096107	BX649516.4	3.07	exonic	45181362	45189530		ENSDART00000020434	ENSDARG00000035540	brwd3	4.44	exonic	22974019	23020606
ENSDART00000150282	ENSDARG00000096041	si:ch211-162i8.2	3.32	UTR3	45292204	45301719		ENSDART00000164834	ENSDARG00000100436	cnga2b	4.59	exonic	23035645	23043974
ENSDART00000159767	ENSDARG00000100214	si:dkey-247i3.6	3.79	UTR3	45321432	45337903		ENSDART00000149893	ENSDARG00000089271	nexmifa	3.24	exonic	23118470	23132395
ENSDART00000162101	ENSDARG00000111026	BX927193.2	3.36	exonic	46524666	46648979		ENSDART00000149893	ENSDARG00000089271	nexmifa	3.79	UTR3	23118470	23132395
ENSDART00000165437	ENSDARG00000101695	si:dkey-26m3.3	3.02	exonic	46842926	47096170		ENSDART00000090102	ENSDARG00000062362	tpcn1	3.57	exonic	23201370	23231224
ENSDART00000169555	ENSDARG00000101598	si:ch211-215p11.1	3.01	exonic	46890749	46915962		ENSDART00000051532	ENSDARG00000035552	agtr2	3.26	UTR3	23242370	23249494
ENSDART00000168835	ENSDARG00000101689	si:dkey-16p6.1	4.82	UTR3	46770787	46948863		ENSDART00000051539	ENSDARG00000035553	cx27.5	4.5	UTR3	23622177	23628166
ENSDART00000168835	ENSDARG00000101689	si:dkey-16p6.1	4.25	exonic	46770787	46948863		ENSDART00000013745	ENSDARG00000004082	cx39.9	3.89	exonic	23630384	23635908
ENSDART00000165437	ENSDARG00000101695	si:dkey-26m3.3	4.96	intronic	46842926	47096170		ENSDART00000015401	ENSDARG00000002479	ercc6l	3.26	UTR3	23913585	23926519
ENSDART00000165437	ENSDARG00000101695	si:dkey-26m3.3	7.57	intronic	46842926	47096170		ENSDART00000029889	ENSDARG00000016519	ctdnep1a	3.01	UTR3	24047292	24056796
ENSDART00000161079	ENSDARG00000101695	si:dkey-26m3.3	4.14	exonic	46842926	47096170		ENSDART00000155768	ENSDARG00000096970	BX119902.2	3.77	ncRNA_exonic	24202623	24228356
ENSDART00000165356	ENSDARG00000098928	si:ch211-196h24.1	3.4	exonic	47876171	47907917		ENSDART00000041905	ENSDARG00000029039	zdhhc23a	3.59	exonic	24282570	24294160
ENSDART00000136778	ENSDARG00000095106	si:dkey-28k24.2	4.06	UTR3	48484490	48497622		ENSDART00000029699	ENSDARG00000035565	atp6v0a2b	3.88	UTR5	24543862	24567869
ENSDART00000122707	ENSDARG00000114289	znf980	3.1	exonic	48575332	48578324		ENSDART00000012268	ENSDARG00000002264	mrpl41	4.46	UTR3	25072894	25075179
ENSDART00000129731	ENSDARG00000101245	znf1063	3.8	exonic	48628562	48636879		ENSDART00000170097	ENSDARG00000103454	trpm6	3.17	exonic	25317061	25358683
ENSDART00000121915	ENSDARG00000087645	znf1064	3.43	exonic	48930297	48957129		ENSDART00000009952	ENSDARG00000018898	zfand5a	3.34	UTR3	25680842	25694362
ENSDART00000150263	ENSDARG00000094443	znf1036	5.02	exonic	49109355	49119557		ENSDART00000098467	ENSDARG00000035571	abhd17b	3.24	UTR3	25733774	25757578
ENSDART00000154999	ENSDARG00000114577	si:dkey-159n16.2	7.86	exonic	49550966	49582758		ENSDART00000098467	ENSDARG00000035571	abhd17b	3.64	UTR3	25733774	25757578
ENSDART00000128257	ENSDARG00000093478	si:ch211-197e7.3	8.34	exonic	49587497	49593397		ENSDART00000088033	ENSDARG00000039181	trpm3	3.71	exonic	25945246	26063332
ENSDART00000150390	ENSDARG00000095200	si:ch211-197e7.1	4.31	UTR3	49765093	49808690		ENSDART00000098473	ENSDARG00000068194	klf9	4.04	UTR3	26075230	26078165
ENSDART00000157941	ENSDARG00000090160	zgc:173709	3.17	UTR3	49821234	49952636		ENSDART00000134371	ENSDARG00000092556	si:ch211-214j8.12	3.72	UTR3	26131690	26136723
ENSDART00000150428	ENSDARG00000091561	si:dkey-156k2.4	3.31	UTR3	49969199	49987980		ENSDART00000098545	ENSDARG00000068227	tmem150aa	4.58	UTR3	26728115	26750510
ENSDART00000150854	ENSDARG00000093424	znf1135	3.75	exonic	50293905	50301837		ENSDART00000111019	ENSDARG00000077653	rabl6b	3.8	exonic	26805608	26828380
ENSDART00000150246	ENSDARG00000096222	si:ch211-245n8.4	3.97	UTR3	50755309	50759477		ENSDART00000126609	ENSDARG00000061509	tbx3b	3.49	UTR3	26913120	26918762
ENSDART00000150560	ENSDARG00000114894	znf1026	4.34	UTR3	51026304	51045333		ENSDART00000155979	ENSDARG00000097723	BX927282.3	3.46	ncRNA_exonic	26949739	26953924
ENSDART00000162333	ENSDARG00000114894	znf1026	3.25	exonic	51026304	51045333		ENSDART00000182238	ENSDARG00000061541	unc5db	5.24	UTR5	27137473	27397612
ENSDART00000157938	ENSDARG00000098406	si:dkey-22a18.2	3.5	UTR3	52050410	52083748		ENSDART00000005025	ENSDARG00000004392	hdr	3.05	UTR3	27404946	27415081
ENSDART00000157938	ENSDARG00000098406	si:dkey-22a18.2	3.36	exonic	52050410	52083748		ENSDART00000087894	ENSDARG00000061547	zgc:153409	3.56	UTR3	27429872	27430247
ENSDART00000139248	ENSDARG00000116023	CR318589.2	4.65	exonic	52360358	52381070		ENSDART00000124705	ENSDARG00000035519	histh1l	4	UTR3	27432958	27434351
ENSDART00000124451	ENSDARG00000105306	si:dkeyp-44b5.5	8.22	exonic	52614984	52621665		ENSDART00000064701	ENSDARG00000044074	loxl2b	3.39	UTR3	27434601	27490499
ENSDART00000169031	ENSDARG00000099751	si:dkey-250k10.4	4.85	exonic	53327149	53354589		ENSDART00000051491	ENSDARG00000035521	sfrp1a	3.88	UTR3	27488975	27538745
ENSDART00000158020	ENSDARG00000111824	si:dkey-199m13.7	3.74	exonic	54095523	54109066		ENSDART00000051516	ENSDARG00000035533	tacr1a	3.18	UTR5	28160503	28213627
ENSDART00000160463	ENSDARG00000113690	si:ch211-223g7.6	3.26	UTR3	54316804	54338253		ENSDART00000184083	ENSDARG00000026048	tsc1a	3.39	UTR3	29652198	29672144
ENSDART00000133535	ENSDARG00000093461	si:dkey-56m15.6	3.39	UTR3	54955852	54969773		ENSDART00000134624	ENSDARG00000029124	adamts15a	4.62	exonic	30179010	30209068
ENSDART00000165288	ENSDARG00000099277	znf1039	4.24	UTR5	55172715	55178568		ENSDART00000051414	ENSDARG00000004851	hinfp	3.63	UTR3	30596477	30608624
ENSDART00000148091	ENSDARG00000100386	si:dkey-61p9.9	3.5	exonic	55188228	55227627		ENSDART00000028237	ENSDARG00000035452	camkk1a	3.1	UTR3	31283576	31432727
ENSDART00000143067	ENSDARG00000098193	znf998	3.8	exonic	55313082	55322519		ENSDART00000098197	ENSDARG00000035471	si:dkey-220k22.1	3.43	UTR5	31480342	31591000
ENSDART00000143067	ENSDARG00000098193	znf998	3.48	exonic	55313082	55322519		ENSDART00000098197	ENSDARG00000035471	si:dkey-220k22.1	4.65	UTR3	31480342	31591000
ENSDART00000163802	ENSDARG00000101997	si:dkey-191j3.2	4.89	exonic	55187370	55437051		ENSDART00000135037	ENSDARG00000094693	si:dkey-220k22.3	4.29	UTR3	31605322	31607709
ENSDART00000172184	ENSDARG00000093254	znf569l	3.62	exonic	55450711	55459037		ENSDART00000043010	ENSDARG00000035468	slc25a25b	4.31	exonic	31779911	31806613
ENSDART00000125904	ENSDARG00000110323	znf986	3.77	exonic	56059807	56151174		ENSDART00000043010	ENSDARG00000035468	slc25a25b	3.99	exonic	31779911	31806613
ENSDART00000165784	ENSDARG00000101351	si:dkey-16p6.1	5.41	UTR3	56090842	56103095		ENSDART00000134472	ENSDARG00000094052	taok3b	4.66	UTR3	32162684	32182728
ENSDART00000125904	ENSDARG00000110323	znf986	4.96	exonic	56059807	56151174		ENSDART00000051362	ENSDARG00000035438	myhc4	4.02	UTR3	32221755	32233862
ENSDART00000161464	ENSDARG00000099046	si:ch211-227p7.5	5.73	UTR3	56651458	56673432		ENSDART00000077189	ENSDARG00000054906	ier5l	3.83	UTR3	32791245	32793481
ENSDART00000143244	ENSDARG00000092938	znf1047	4.22	exonic	56711650	56721226		ENSDART00000085219	ENSDARG00000013853	lmo4a	3.28	UTR3	32924669	32962023
ENSDART00000160016	ENSDARG00000103417	si:dkey-269o24.6	3.35	UTR3	56889552	56898328		ENSDART00000026085	ENSDARG00000020136	ptges	3.66	UTR3	33339762	33347993
ENSDART00000160934	ENSDARG00000100865	si:dkey-269o24.1	4.07	UTR3	56932843	56954002		ENSDART00000085684	ENSDARG00000060374	ttll11	3.81	exonic	33611951	33668960
ENSDART00000160934	ENSDARG00000100865	si:dkey-269o24.1	3.96	exonic	56932843	56954002		ENSDART00000085684	ENSDARG00000060374	ttll11	3.24	UTR3	33611951	33668960
ENSDART00000163219	ENSDARG00000115894	zgc:194906	7.81	exonic	57262332	57340828		ENSDART00000141338	ENSDARG00000035398	enc1	3.48	UTR3	34622320	34638624
ENSDART00000164760	ENSDARG00000104124	znf1069	4.76	UTR3	57351005	57356512		ENSDART00000141338	ENSDARG00000035398	enc1	4.3	UTR3	34622320	34638624
ENSDART00000158435	ENSDARG00000103636	zgc:174703	3.93	UTR5	57518790	57530817		ENSDART00000043341	ENSDARG00000029179	foxd1	3.41	UTR3	34997763	34999553
ENSDART00000168657	ENSDARG00000100723	znf1097	4.78	UTR3	57983841	57994891		ENSDART00000098010	ENSDARG00000035415	ptger4b	3.83	exonic	35398745	35401568
ENSDART00000162560	ENSDARG00000104888	si:dkey-28i19.1	4.4	UTR3	58673287	59094319		ENSDART00000098010	ENSDARG00000035415	ptger4b	5.25	exonic	35398745	35401568
ENSDART00000150259	ENSDARG00000089934	si:ch211-64i20.3	3.71	UTR3	58942335	58964138		ENSDART00000142525	ENSDARG00000086523	ch25hl3	6.12	UTR3	35463688	35508088
ENSDART00000140733	ENSDARG00000086615	CR846087.1	4.66	ncRNA_exonic	59766049	59778874		ENSDART00000076627	ENSDARG00000054433	yipf6	3.05	UTR3	35744623	35754882
ENSDART00000142868	ENSDARG00000095605	CR846087.3	3.43	exonic	59835872	59836867		ENSDART00000022043	ENSDARG00000014003	stard8	3.46	exonic	35786141	35867256
ENSDART00000150758	ENSDARG00000115017	znf1033	4.09	exonic	60048421	60080244		ENSDART00000084464	ENSDARG00000060152	fam155b	3.08	exonic	36415978	36422162
ENSDART00000125171	ENSDARG00000112070	znf1121	4.3	exonic	60339527	60356042		ENSDART00000013590	ENSDARG00000004256	wnt11f2	3.31	UTR3	36513605	36520117
ENSDART00000137702	ENSDARG00000088301	si:dkey-254e13.6	5.29	exonic	60760283	60790123		ENSDART00000097684	ENSDARG00000020178	nova1	3.54	UTR3	36611128	36626646
ENSDART00000109893	ENSDARG00000093803	si:dkey-196n19.2	4.13	exonic	60889489	60916298		ENSDART00000037879	ENSDARG00000011989	crx	4.09	UTR3	36932718	36936443
ENSDART00000142592	ENSDARG00000114646	znf1021	3.2	exonic	61330443	61419027		ENSDART00000193063	ENSDARG00000111977	gjd1a	3.45	UTR3	36974931	36997238
ENSDART00000168593	ENSDARG00000102673	si:dkey-26i24.1	6.01	exonic	61644499	61651223		ENSDART00000113642	ENSDARG00000078911	zgc:163098	3.3	UTR3	37290260	37312953
ENSDART00000168593	ENSDARG00000102673	si:dkey-26i24.1	5.73	exonic	61644499	61651223		ENSDART00000128122	ENSDARG00000086463	klhl13	4.14	UTR3	37343643	37440449
ENSDART00000159114	ENSDARG00000100421	znf1129	3.22	UTR3	61685313	61691066		ENSDART00000184659	ENSDARG00000116863	CU984579.1	4.18	UTR5	37487687	37495306
ENSDART00000170406	ENSDARG00000098196	znf1077	3.69	UTR3	61802304	61808778		ENSDART00000165465	ENSDARG00000104485	si:ch1073-224n8.1	3.73	UTR3	37504309	37510886
ENSDART00000052305	ENSDARG00000104026	si:dkeyp-35e5.5	3.18	exonic	62198397	62218932		ENSDART00000048107	ENSDARG00000035682	FP102018.1	3.27	UTR5	37517800	37585469
ENSDART00000162499	ENSDARG00000116367	si:dkey-51d8.1	4.32	UTR3	62491221	62528215		ENSDART00000097723	ENSDARG00000053956	sptbn2	3.06	exonic	37649206	37709139
ENSDART00000188299	ENSDARG00000110878	si:dkey-28k24.2	4.42	UTR3	62532285	62714083		ENSDART00000076083	ENSDARG00000053959	cdc42ep2	3.96	UTR3	37720777	37730189
ENSDART00000167958	ENSDARG00000112928	CR450780.2	4.71	exonic	63075252	63080760		ENSDART00000144425	ENSDARG00000067889	gltpd2	4.8	UTR5	38462121	38468693
ENSDART00000167958	ENSDARG00000112928	CR450780.2	3.63	exonic	63075252	63080760		ENSDART00000137658	ENSDARG00000094489	si:dkey-58f10.6	3.66	exonic	38743644	38750607
ENSDART00000158757	ENSDARG00000110769	znf1098	3.11	exonic	63466876	63769637		ENSDART00000166657	ENSDARG00000020009	bmp2k	3.47	UTR3	39099172	39152767
ENSDART00000160818	ENSDARG00000100434	znf1091	3.79	UTR3	63973666	63980140		ENSDART00000121460	ENSDARG00000054683	prdm8b	3.26	UTR3	39504136	39508958
ENSDART00000160818	ENSDARG00000100434	znf1091	5.11	exonic	63973666	63980140		ENSDART00000051256	ENSDARG00000035377	fgf5	3.4	exonic	39537195	39556884
ENSDART00000160818	ENSDARG00000100434	znf1091	7.36	exonic	63973666	63980140		ENSDART00000097872	ENSDARG00000088753	cfap299	3.58	UTR3	39563301	39669846
ENSDART00000162823	ENSDARG00000101843	znf1106	6.39	UTR3	64070952	64078341		ENSDART00000114078	ENSDARG00000076735	si:dkey-193c22.2	3.27	UTR3	40219964	40251650
ENSDART00000159000	ENSDARG00000104887	znf1105	3.1	exonic	64471942	64482414		ENSDART00000147767	ENSDARG00000067718	si:dkey-3h3.3	3.03	UTR5	40835601	40840012
ENSDART00000124817	ENSDARG00000105219	znf988	3.08	UTR5	64857820	64871624		ENSDART00000097546	ENSDARG00000067729	arid3c	3.51	UTR3	41322783	41447128
ENSDART00000167888	ENSDARG00000101528	si:ch211-194h1.2	5.77	UTR3	65081703	65090543		ENSDART00000142538	ENSDARG00000092979	pias2	3.76	UTR3	41476443	41484992
ENSDART00000158033	ENSDARG00000098991	znf1095	3.53	UTR3	65296666	65302793		ENSDART00000051114	ENSDARG00000016868	rhobtb4	3.07	exonic	43427841	43502675
ENSDART00000168363	ENSDARG00000098721	BX649331.1	3.42	ncRNA_exonic	66972965	66979852		ENSDART00000097618	ENSDARG00000032482	si:dkey-40c11.2	3.11	UTR5	43530388	43608280
ENSDART00000162586	ENSDARG00000112940	CT573263.1	3.69	exonic	67136110	67143082		ENSDART00000113502	ENSDARG00000075126	ENSDARG00000075126	3.1	UTR3	43965078	44265523
ENSDART00000184361	ENSDARG00000113519	BX088712.6	6.92	UTR3	67588046	67589158		ENSDART00000124059	ENSDARG00000060093	dapk1	4.52	UTR3	44654535	44795906
ENSDART00000160623	ENSDARG00000113826	si:ch211-223k15.1	5.36	UTR3	67784163	67984478		ENSDART00000157379	ENSDARG00000097040	CT025745.1	3.16	ncRNA_exonic	44812921	44834094
ENSDART00000160623	ENSDARG00000113826	si:ch211-223k15.1	3.28	exonic	67784163	67984478		ENSDART00000051146	ENSDARG00000035290	dmrt3a	3.79	UTR3	45000597	45003863
ENSDART00000136092	ENSDARG00000100568	si:ch211-209j12.3	3.66	UTR5	69122156	69127091		ENSDART00000010786	ENSDARG00000015072	dmrt2a	3.65	UTR3	45007962	45013409
ENSDART00000168344	ENSDARG00000112878	znf1101	3.16	UTR3	69545067	69550757		ENSDART00000083937	ENSDARG00000059963	polk	3.67	exonic	45895613	45914457
ENSDART00000166487	ENSDARG00000104561	znf1081	3.27	UTR3	69782658	69787943		ENSDART00000084112	ENSDARG00000060012	f2r	3.01	exonic	46196147	46198034
ENSDART00000157665	ENSDARG00000101327	znf1076	4	exonic	69911256	69917450		ENSDART00000144973	ENSDARG00000103515	vcana	3.84	exonic	46424437	46486028
ENSDART00000100252	ENSDARG00000101388	si:ch211-171l17.14	3.57	exonic	70045731	70057064		ENSDART00000149316	ENSDARG00000035535	rasa1a	3.98	UTR5	47862636	47967526
ENSDART00000161268	ENSDARG00000104619	si:ch211-171l17.4	3.69	exonic	70086974	70284272		ENSDART00000097429	ENSDARG00000067658	BX470189.1	3.51	UTR3	47975758	47977361
ENSDART00000161268	ENSDARG00000104619	si:ch211-171l17.4	4.93	UTR5	70086974	70284272		ENSDART00000158000	ENSDARG00000024687	polr3g	3.83	UTR3	48666485	48675195
ENSDART00000166410	ENSDARG00000110810	si:dkey-3h2.2	3.64	exonic	70269825	70284207		ENSDART00000133384	ENSDARG00000052695	nr2f1a	3.79	UTR3	49744713	49751549
ENSDART00000166410	ENSDARG00000110810	si:dkey-3h2.2	3.09	exonic	70269825	70284207		ENSDART00000050988	ENSDARG00000035198	gcnt4a	3.92	UTR3	51026563	51030105
ENSDART00000169266	ENSDARG00000102581	si:dkeyp-44b5.5	3.25	UTR3	70480701	70488123		ENSDART00000143276	ENSDARG00000093799	setbp1	3.31	exonic	52039067	52132978
ENSDART00000160032	ENSDARG00000101756	im:7141269	3.99	exonic	70842085	70849761		ENSDART00000161751	ENSDARG00000102998	taf6	3.48	UTR5	53580846	53765478
ENSDART00000167431	ENSDARG00000101087	si:dkeyp-80d11.1	6.45	UTR3	71105738	71110826		ENSDART00000169695	ENSDARG00000104875	bspry	3.48	UTR5	54400971	54415064
ENSDART00000158406	ENSDARG00000116086	si:dkey-193i10.4	5.81	exonic	71132844	71289741		ENSDART00000165889	ENSDARG00000101102	tprn	3.28	UTR3	54501105	54542062
ENSDART00000158287	ENSDARG00000100464	si:dkey-193i10.1	4.73	UTR3	71164915	71177920		ENSDART00000171225	ENSDARG00000104393	npr2	3.75	exonic	54580962	54661956
ENSDART00000158287	ENSDARG00000100464	si:dkey-193i10.1	4.43	exonic	71164915	71177920		ENSDART00000050969	ENSDARG00000035184	tmem150ab	3.31	UTR3	55934129	55952128
ENSDART00000151838	ENSDARG00000102638	si:rp71-7l19.2	3.58	exonic	71221655	71267777		ENSDART00000050970	ENSDARG00000035185	fzd9a	3.9	exonic	56023186	56027776
ENSDART00000165791	ENSDARG00000115029	si:dkeyp-123a12.2	6.72	UTR3	71304561	71335312		ENSDART00000154265	ENSDARG00000097120	AL935115.1	4.2	ncRNA_exonic	56474733	56508203
ENSDART00000157906	ENSDARG00000104890	si:ch211-76m11.3	3.97	exonic	71423591	71439440		ENSDART00000135520	ENSDARG00000092998	si:ch211-202f5.3	3.44	UTR3	57480014	57485614
ENSDART00000172685	ENSDARG00000100006	si:ch211-76m11.5	4.56	UTR3	71460543	71471302		ENSDART00000134684	ENSDARG00000095750	fdxacb1	4.18	exonic	57726425	57738336
ENSDART00000172685	ENSDARG00000100006	si:ch211-76m11.5	5.83	exonic	71460543	71471302		ENSDART00000163263	ENSDARG00000099091	CU929418.1	4.12	ncRNA_exonic	58416335	58417513
ENSDART00000122012	ENSDARG00000101828	si:dkey-16p6.1	3.4	exonic	71489538	71533550		ENSDART00000062175	ENSDARG00000042401	derl2	3.29	UTR3	58996765	59012599
ENSDART00000167414	ENSDARG00000099381	si:dkey-27n6.1	5.44	UTR3	71536326	71554068		ENSDART00000045518	ENSDARG00000033126	prkrip1	3.09	UTR3	59234421	59248274
ENSDART00000167608	ENSDARG00000099711	si:dkey-29j8.1	4.3	UTR3	71896596	71913556		ENSDART00000149447	ENSDARG00000059596	clip2	3.49	UTR3	59392183	59480161
ENSDART00000169130	ENSDARG00000101514	ftr64	3.97	UTR3	71973211	71983381		ENSDART00000130565	ENSDARG00000090830	tmem132e	3.4	UTR5	60518611	60687619
ENSDART00000169130	ENSDARG00000101514	ftr64	3.89	exonic	71973211	71983381		ENSDART00000130565	ENSDARG00000090830	tmem132e	3.52	exonic	60518611	60687619
ENSDART00000125452	ENSDARG00000090998	si:cabz01071911.3	4.75	UTR5	72272050	72296520		ENSDART00000074426	ENSDARG00000052553	lig3	3.27	UTR3	60847823	60873092
ENSDART00000127023	ENSDARG00000091841	si:cabz01071909.2	4.13	exonic	72348618	72356954		ENSDART00000009507	ENSDARG00000018985	castor2	3.47	UTR3	61361815	61403813
ENSDART00000125726	ENSDARG00000091393	si:ch211-161m3.6	3.2	UTR3	72436227	72452984		ENSDART00000074073	ENSDARG00000052247	alkbh4	3.28	UTR3	61467618	61472766
ENSDART00000125726	ENSDARG00000091393	si:ch211-161m3.6	4.02	UTR3	72436227	72452984		ENSDART00000134344	ENSDARG00000094214	si:dkeyp-117b8.4	3.36	UTR3	61941610	61951039
ENSDART00000110261	ENSDARG00000075417	zgc:175107	4.17	UTR3	72534789	72544805		ENSDART00000141574	ENSDARG00000094587	si:dkey-35m8.1	3.81	UTR5	62052538	62289065
ENSDART00000172315	ENSDARG00000103375	si:ch211-161m3.4	3.49	UTR3	72546478	72555545		ENSDART00000082965	ENSDARG00000059587	ENSDARG00000059587	3.27	UTR5	62374092	62545913
ENSDART00000130342	ENSDARG00000089598	si:cabz01054396.2	3.34	exonic	72559042	72609118		ENSDART00000138190	ENSDARG00000111249	CR394528.1	3.49	ncRNA_exonic	62642924	62645411
ENSDART00000174077	ENSDARG00000089598	si:cabz01054396.2	4.01	UTR5	72559042	72609118		ENSDART00000158538	ENSDARG00000110503	BX510960.2	3.59	ncRNA_exonic	62707833	62712620
ENSDART00000130126	ENSDARG00000090942	CABZ01054394.1	4.12	UTR5	72628893	72643171		ENSDART00000140065	ENSDARG00000094107	si:ch73-37h15.2	3.96	UTR5	63288599	63294943
ENSDART00000169165	ENSDARG00000098811	LO018021.1	4.32	exonic	73015260	73049281		ENSDART00000139180	ENSDARG00000094043	si:ch73-376l24.3	3.8	exonic	63322093	63340340
ENSDART00000174158	ENSDARG00000105696	CABZ01021433.1	3.11	UTR3	73241193	73256421		ENSDART00000137855	ENSDARG00000093999	si:ch73-376l24.6	3.34	UTR5	63375386	63387138
ENSDART00000158194	ENSDARG00000103865	wu:fc30c06	4.51	UTR3	73256872	73266929		ENSDART00000137855	ENSDARG00000093999	si:ch73-376l24.6	3.59	UTR3	63375386	63387138
ENSDART00000174178	ENSDARG00000101365	si:cabz01021430.2	3.58	UTR3	73273857	73372362		ENSDART00000162246	ENSDARG00000103712	plpp7a	3.62	UTR3	64368770	64378781
ENSDART00000174178	ENSDARG00000101365	si:cabz01021430.2	3.82	UTR3	73273857	73372362		ENSDART00000173886	ENSDARG00000105544	si:ch1073-363c19.3	4.86	UTR3	64407896	64408695
ENSDART00000169597	ENSDARG00000103850	si:cabz01021426.2	3.85	UTR3	73335421	73372362		ENSDART00000002908	ENSDARG00000018270	olfm1a	4.5	exonic	64732036	64775757
ENSDART00000143417	ENSDARG00000091869	zgc:162958	3.45	UTR3	73382464	73411863		ENSDART00000122863	ENSDARG00000052148	ptgs1	3.71	UTR3	64900223	64946436
ENSDART00000171434	ENSDARG00000091869	zgc:162958	3.8	exonic	73382464	73411863		ENSDART00000175217	ENSDARG00000107989	ENSDARG00000107989	3.28	exonic	65871688	65875446
ENSDART00000138333	ENSDARG00000095030	si:ch73-120g24.4	3.87	UTR3	73398788	73448588		ENSDART00000148116	ENSDARG00000093821	si:ch211-110p13.9	3.03	UTR3	67268110	67274506
ENSDART00000115002	ENSDARG00000095135	si:ch73-266f23.1	3.44	UTR5	73472272	73488406		ENSDART00000159386	ENSDARG00000101808	si:ch211-271b14.1	3.58	exonic	67835595	67860319
ENSDART00000150753	ENSDARG00000074298	znf1015	3.42	exonic	73491106	73548437		ENSDART00000144879	ENSDARG00000039649	mtif3	3.07	UTR3	67971627	67978743
ENSDART00000150753	ENSDARG00000074298	znf1015	3.75	exonic	73491106	73548437		ENSDART00000061406	ENSDARG00000041908	usp39	3.1	UTR3	68826514	68843111
ENSDART00000170775	ENSDARG00000074298	znf1015	3.32	UTR3	73491106	73548437		ENSDART00000136656	ENSDARG00000051957	selenom	3.17	UTR3	69278089	69287567
[truncated: 7,065 more rows]

## Sheet: B, metabolomic profiling data
POS-Statistical Analysis Results									NEG-Statistical Analysis Results
id	MS2 name	MS2 score	MS1 name	MS1 ppm	SuperClass	MEAN Control	MEAN BHPF treat		id	MS2 name	MS2 score	MS1 name	MS1 ppm	SuperClass	MEAN Control	MEAN BHPF treat
1	3-Amino-2-piperidone	1			Organic acids and derivatives	0.0253731	0.0327842		1	1-Aminocyclopropanecarboxylic acid	1			Organic acids and derivatives	0.0584596	0.024278
2	N-Ethylacetamide	0.999997			Organic acids and derivatives	0.509965	0.823655		2	Glycine	1			Organic acids and derivatives	0.474942	0.206957
3	5-Aminopentanoic acid	0.999992			Organic acids and derivatives	62.655	35.7471		3	Glycolic acid	1			Organic acids and derivatives	0.280654	0.256633
4	Hypoxanthine	0.99997			Organoheterocyclic compounds	0.429463	0.15247		4	Hydrogen phosphate	1			Homogeneous non-metal compounds	6.16957	5.41418
5	Adenine	0.999967			Organoheterocyclic compounds	6.0045	3.56084		5	Hypotaurine	1			Organic acids and derivatives	0.0429014	0.0343995
6	2-Methylpyridine	0.999889			Organoheterocyclic compounds	0.0974771	0.0471854		6	Isobutyric acid	1			Organic acids and derivatives	0.136826	0.191999
7	Quinoline	0.999885			Organoheterocyclic compounds	0.196089	0.142215		7	Pyruvic acid	1			Organic acids and derivatives	1.38802	1.85973
8	Cytosine	0.999847			Organoheterocyclic compounds	0.783431	0.414795		8	Sarcosine	1			Organic acids and derivatives	1.09173	0.512707
9	Cytidine	0.999835			Nucleosides, nucleotides, and analogues	0.137888	0.0945636		9	Mesaconic acid	0.999999			Lipids and lipid-like molecules	0.192145	0.134397
10	1-Pyrroline	0.999751			Organoheterocyclic compounds	0.0904719	0.125564		10	Oleic acid	0.999998			Lipids and lipid-like molecules	39.932	16.6252
11	D-Proline	0.99962			Organic acids and derivatives	18.9064	14.3654		11	L-Norleucine	0.999982			Organic acids and derivatives	32.477	17.4232
12	beta-Alanine	0.999616			Organic acids and derivatives	0.122547	0.095389		12	Linoleic acid	0.999975			Lipids and lipid-like molecules	5.63952	5.83326
13	Putrescine	0.999506			Organic nitrogen compounds	0.0686281	0.00237843		13	Citraconic acid	0.999946			Lipids and lipid-like molecules	0.154739	0.11783
14	3,3,5-triiodo-L-thyronine-beta-D-glucuronoside	0.999503			Organic acids and derivatives	20.3632	12.5591		14	Heptadecanoic acid	0.99994			Lipids and lipid-like molecules	0.775906	0.525706
15	Protoanemonin	0.9995			Organoheterocyclic compounds	0.221287	0.154639		15	1H-Indole-3-carboxaldehyde	0.999924			Organoheterocyclic compounds	0.473487	0.41021
16	Cellobiose	0.999491			Organic oxygen compounds	0.359994	0.180705		16	Pelargonic acid	0.999874			Lipids and lipid-like molecules	6.2698	4.35109
17	Creatinine	0.999467			Organic acids and derivatives	0.553633	0.35089		17	Ethyl dodecanoate	0.999827			Lipids and lipid-like molecules	0.486272	0.398927
18	Niacinamide	0.999429			Organoheterocyclic compounds	5.7398	3.6421		18	L-Valine	0.999818			Organic acids and derivatives	12.9831	8.55351
19	3-Methyladenine	0.999419			Organoheterocyclic compounds	0.665733	0.859613		19	Adenine	0.999816			Organoheterocyclic compounds	0.216622	0.230358
20	Inosine	0.999394			Nucleosides, nucleotides, and analogues	0.262176	0.258511		20	L-Proline	0.999786			Organic acids and derivatives	6.37998	5.08284
21	L-Carnitine	0.999209			Organic nitrogen compounds	1.78173	1.45233		21	Indoleacetaldehyde	0.999283			Organoheterocyclic compounds	4.32079	3.68846
22	Uracil	0.999171			Organoheterocyclic compounds	0.239045	0.0683495		22	Hypogeic acid	0.999231			Lipids and lipid-like molecules	2.7998	1.56989
23	Choline	0.999042			Organic nitrogen compounds	0.213749	0.175689		23	L-Leucine	0.998906			Organic acids and derivatives	0.223475	0.134098
24	Adenosine	0.99869			Nucleosides, nucleotides, and analogues	0.943456	2.26811		24	Urocanic acid	0.998718			Organoheterocyclic compounds	0.0314812	0.0236853
25	Guanine	0.998635			Organoheterocyclic compounds	0.33956	0.179047		25	Leucinic acid	0.997879			Lipids and lipid-like molecules	1.16055	1.57334
26	3'-AMP	0.998434			Nucleosides, nucleotides, and analogues	0.0229226	0.0347418		26	2,3-Dihydroxybutanedioic acid	0.997667			Organic oxygen compounds	0.163237	0.12895
27	L-Isoleucine	0.998427			Organic acids and derivatives	11.7068	7.73747		27	Pyroglutamic acid	0.997581			Organic acids and derivatives	0.816881	0.847369
28	Calystegine A6	0.998087			Alkaloids and derivatives	0.202158	0.098597		28	Threonic acid	0.9975			Organic oxygen compounds	0.232881	0.125124
29	Deoxycytidine	0.99806			Nucleosides, nucleotides, and analogues	0.0369289	0.0444175		29	Stearidonic acid	0.997006			Lipids and lipid-like molecules	0.117453	0.0824316
30	Piperidine	0.99767			Organoheterocyclic compounds	5.81157	3.44732		30	Malonic acid	0.996965			Organic acids and derivatives	0.685392	0.386593
31	2-Pyridylacetic acid	0.997159			Organoheterocyclic compounds	0.02741	0.0258708		31	Eicosapentaenoic acid	0.996944			Lipids and lipid-like molecules	17.8245	8.39523
32	L-Serine	0.997127			Organic acids and derivatives	0.582431	0.185681		32	N-methylvaline	0.996879			Organic acids and derivatives	0.294421	0.240688
33	(R)-mandelic Acid	0.997057			Benzenoids	0.256023	0.246219		33	Creatinine	0.996439			Organic acids and derivatives	0.315966	0.13431
34	Adenosine 2'-phosphate	0.996791			Organic oxygen compounds	0.360856	0.302704		34	Succinic acid semialdehyde	0.996245			Lipids and lipid-like molecules	2.06729	1.43064
35	Prolyl-Alanine	0.996561			Organic acids and derivatives	0.478682	0.28477		35	Xanthine	0.996057			Organoheterocyclic compounds	0.472885	0.230679
36	2-Aminoacrylic acid	0.996463			Organic acids and derivatives	0.0339053	2.99844e-05		36	Pyrrole-2-carboxylic acid	0.995206			Organoheterocyclic compounds	0.480706	0.279577
37	1,2,3,4-Tetrahydro-b-carboline-1,3-dicarboxylic acid	0.996442			Alkaloids and derivatives	0.557917	0.607783		37	Cyclamic acid	0.995026			Organic acids and derivatives	0.0308976	0.0364769
38	1H-Indole-2,3-dione	0.996424			Organoheterocyclic compounds	0.0667569	0.0413749		38	8,11,14-Eicosatrienoic acid	0.992477			Lipids and lipid-like molecules	2.1797	0.824212
39	5-Methylcytidine	0.996339			Nucleosides, nucleotides, and analogues	0.015665	0.0116989		39	Glyceraldehyde	0.992146			Organic oxygen compounds	0.566295	0.350009
40	L-Glutamic acid	0.995952			Organic acids and derivatives	3.19841	2.11659		40	Citric acid	0.991912			Organic acids and derivatives	0.0970982	0.0672648
41	L-Histidine	0.995723			Organic acids and derivatives	1.11286	0.62745		41	Erythrono-1,4-lactone	0.99175			Organoheterocyclic compounds	2.97609	1.63105
42	DL-Glutamate	0.995156			Organic acids and derivatives	0.287922	0.170822		42	2-Furoic acid	0.991378			Organoheterocyclic compounds	0.0730975	0.0619245
43	4-Aminobutyraldehyde	0.99507			Organic oxygen compounds	0.116348	0.0617968		43	Histamine	0.990719			Organic nitrogen compounds	0.940924	0.515339
44	Pyrrolidine	0.994901			Organoheterocyclic compounds	0.543656	0.0536988		44	Fumaric acid	0.990465			Organic acids and derivatives	0.265513	0.230551
45	D-Glutamine	0.994683			Organic acids and derivatives	7.54672	4.07022		45	Uracil	0.990285			Organoheterocyclic compounds	2.28119	1.42568
46	Nicotinic acid	0.994587			Organoheterocyclic compounds	0.0846821	0.061368		46	N-Acetylhistamine	0.989719			Organic acids and derivatives	0.504402	0.275345
47	Nervonyl carnitine	0.994273			Organic nitrogen compounds	0.125359	0.198923		47	Hypoxanthine	0.989417			Organoheterocyclic compounds	11.8514	9.73229
48	2-Hydroxypyridine	0.994063			Organoheterocyclic compounds	0.0897942	0.0824309		48	Thymidine	0.988621			Nucleosides, nucleotides, and analogues	0.525171	0.589916
49	4-Ethyl-2-methylphenol	0.993635			Benzenoids	0.0124745	0.0280722		49	4-Dodecylbenzenesulfonic Acid	0.988599			Benzenoids	7.40019	8.12965
50	Phosphorylcholine	0.993485			Organic nitrogen compounds	0.0789616	0.061476		50	Ribothymidine	0.98733			Nucleosides, nucleotides, and analogues	0.705623	0.887151
51	2-Propylpiperidine	0.993251			Alkaloids and derivatives	2.34827	3.977		51	L-Gulonolactone	0.987022			Organoheterocyclic compounds	0.194275	0.201025
52	Pyrrolidonecarboxylic acid	0.99324			Organic acids and derivatives	0.987047	0.740647		52	L-Isoleucine	0.98589			Organic acids and derivatives	0.185589	0.313235
53	Diethanolamine	0.993204			Organic nitrogen compounds	0.174102	0.111689		53	4-Hydroxycinnamic acid	0.98564			Phenylpropanoids and polyketides	0.242452	0.205854
54	Aminoadipic acid	0.992666			Organic acids and derivatives	0.272994	0.131708		54	Taurine	0.985381			Organic acids and derivatives	4.38816	2.62689
55	Valyl-Aspartate	0.992656			Organic acids and derivatives	0.0175204	0.0163932		55	L-Lysine	0.984827			Organic acids and derivatives	0.223488	0.161683
56	L-Phenylalanine	0.992157			Organic acids and derivatives	26.3491	11.6146		56	(Â±)-Tryptophan	0.984206			Organoheterocyclic compounds	1.26025	0.688231
57	3-Methylcytosine	0.991238			Organoheterocyclic compounds	0.668678	0.453904		57	Isoxanthopterin	0.983763			Organoheterocyclic compounds	0.986648	0.242824
58	4-Hydroxybenzaldehyde	0.990676			Organic oxygen compounds	0.209423	0.123767		58	Linoelaidic acid	0.983242			Lipids and lipid-like molecules	0.0648558	0.0395359
59	Methyl 2-aminobenzoate	0.990472			Benzenoids	0.0264955	0.0325749		59	Uridine	0.982668			Nucleosides, nucleotides, and analogues	14.4096	6.16441
60	1-Butylamine	0.990124			Organic nitrogen compounds	0.71305	0.408117		60	Capric acid	0.982182			Lipids and lipid-like molecules	0.192421	0.24019
61	4-Hydroxy-2-butenoic acid gamma-lactone	0.989711			Organoheterocyclic compounds	0.353252	0.249798		61	Beta-Guanidinopropionic acid	0.981691			Organic nitrogen compounds	0.836649	0.689164
62	2-Acetyl-3-ethylpyrazine	0.988941			Organooxygen compounds	0.07786	0.0735088		62	9,10-epoxyoctadecanoic acid	0.981507			Lipids and lipid-like molecules	0.0451776	0.0125719
63	Pyro-L-glutaminyl-L-glutamine	0.98835			Organic acids and derivatives	0.00882035	0.00537163		63	2-Hydroxybutyric acid	0.981498			Organic acids and derivatives	2.10529	1.44902
64	(alpha-D-mannosyl)7-beta-D-mannosyl-diacetylchitobiosyl-L-asparagine, isoform A (protein)	0.988116			Organic acids and derivatives	0.0792945	0.0571016		64	Prostaglandin G2	0.978807			Lipids and lipid-like molecules	0.0552598	0.0501503
65	Alanyl-Valine	0.987854				0.0440578	0.0175131		65	L-Aspartic acid	0.978645			Organic acids and derivatives	0.112716	0.126559
66	N-Acetylhistidine	0.987824			Organic acids and derivatives	0.139293	0.0723535		66	D-Malic acid	0.976565			Lipids and lipid-like molecules	0.112592	0.170848
67	L-Palmitoylcarnitine	0.986621			Lipids and lipid-like molecules	0.245902	0.145986		67	L-Malic acid	0.973153			Organic acids and derivatives	0.594053	0.282044
68	Prolylhydroxyproline	0.986395			Organic acids and derivatives	0.0134121	0.00707434		68	Caprylic acid	0.97254			Lipids and lipid-like molecules	0.0464279	0.0338694
69	N-methylvaline	0.986239			Organic acids and derivatives	0.250554	0.455164		69	2-Ketobutyric acid	0.97224			Organic acids and derivatives	0.0428737	0.241022
70	Deoxyadenosine monophosphate	0.985654			Nucleosides, nucleotides, and analogues	0.0176365	0.00744522		70	Methylsuccinic acid	0.971942			Lipids and lipid-like molecules	0.108595	0.108211
71	Valyl-Valine	0.984318			Organic acids and derivatives	0.00596051	0.0128038		71	But-2-enoic acid	0.970048			Lipids and lipid-like molecules	3.92203	2.51439
72	Glycylleucine	0.984112			Organic acids and derivatives	0.0884943	0.0436132		72	N-Acetyl-L-phenylalanine	0.969987			Organic acids and derivatives	0.141349	0.0880183
73	5'-Methylthioadenosine	0.984101			Nucleosides, nucleotides, and analogues	0.218368	0.111342		73	L-Histidine	0.968628			Organic acids and derivatives	0.764808	0.400127
74	L-Valine	0.98351			Organic acids and derivatives	0.39651	0.376609		74	L-Tyrosine	0.968206			Organic acids and derivatives	2.31692	1.31775
75	4-Guanidinobutanoic acid	0.98338			Organic acids and derivatives	1.40511	1.22046		75	Succinic anhydride	0.967263			Organoheterocyclic compounds	1.7942	1.86479
76	Lauroyl diethanolamide	0.983043			Lipids and lipid-like molecules	0.0676088	0.0113589		76	Galactose 1-phosphate	0.966804			Organic oxygen compounds	0.0458339	0.0346088
77	Acetylhydrazine	0.982645			Organic acids and derivatives	0.0752697	0.0804953		77	3-Aminoisobutanoic acid	0.964911			Organic acids and derivatives	0.0210664	0.0525844
78	Creatine	0.982508			Organic acids and derivatives	30.58	20.9355		78	Beta-D-Galactose	0.964768			Organic oxygen compounds	0.268966	0.331324
79	2-Phenylethanol	0.981652			Benzenoids	0.0879661	0.0717242		79	Terephthalic acid	0.963971			Benzenoids	0.205628	0.216738
80	gamma-Aminobutyric acid	0.981484			Organic acids and derivatives	0.0165936	0.0102499		80	Dimethylglycine	0.963603			Organic acids and derivatives	0.128839	0.0605694
81	Benzaldehyde	0.981363			Benzenoids	0.0942957	0.090175		81	Gingerol	0.963116			Benzenoids	2.01846	3.60075
82	N-Ethylglycine	0.981292			Organic acids and derivatives	1.7915	1.02498		82	L-Glutamic acid	0.962867			Organic acids and derivatives	0.267452	0.0859572
83	L-Theanine	0.980959			Organic acids and derivatives	0.117826	0.041075		83	Valeric acid	0.960207			Lipids and lipid-like molecules	0.420707	0.0710104
84	Trimethylaminoacetone	0.980732			Organic oxygen compounds	0.0628559	0.0563031		84	Glucose 6-phosphate	0.952658			Organic oxygen compounds	0.0275703	0.0293098
85	L-trans-4-Methyl-2-pyrrolidinecarboxylic acid	0.980599			Organic acids and derivatives	0.0398579	0.0557561		85	Uridine diphosphate-N-acetylglucosamine	0.951159			Nucleosides, nucleotides, and analogues	0.151593	0.0465771
86	Propionylcarnitine	0.980561			Lipids and lipid-like molecules	1.10577	0.689304		86	L-Theanine	0.950363			Organic acids and derivatives	0.101479	0.0428976
87	Trigonelline	0.9802			Alkaloids and derivatives	6.26948	3.89301		87	Mesylate	0.949194			Organic compounds	0.793954	0.815395
88	(Â±)-Tryptophan	0.980013			Organoheterocyclic compounds	0.998918	0.497313		88	Pyrophosphate	0.947594			Homogeneous non-metal compounds	0.17393	0.152718
89	Pipecolic acid	0.97965			Organic acids and derivatives	0.507337	0.324045		89	2-Hydroxyvaleric acid	0.946378			Lipids and lipid-like molecules	0.170441	0.0816379
90	Lysyl-Glycine	0.979107			Organic acids and derivatives	1.16936	1.44618		90	O-Phosphoethanolamine	0.94608			Organic acids and derivatives	0.485747	0.300119
91	Norvaline	0.97892			Organic acids and derivatives	6.36118	5.74058		91	Carboxytolbutamide	0.945432			Benzenoids	0.0474858	0.0248706
92	Prolylphenylalanine	0.97839			Organic acids and derivatives	0.0740593	0.0447884		92	D-Glutamine	0.944258			Organic acids and derivatives	5.55697	2.52422
93	beta-Thujaplicin	0.978219			Hydrocarbon derivatives	0.0986662	0.147668		93	N-Acetyl-L-methionine	0.942306			Organic acids and derivatives	0.302087	0.201474
94	D-Alanyl-D-alanine	0.976399			Organic acids and derivatives	0.185972	0.0778048		94	2-Hydroxyethanesulfonate	0.942011			Organic acids and derivatives	0.672525	0.678208
95	Riboflavin	0.975262			Organoheterocyclic compounds	0.0271593	0.00603406		95	Inosine	0.941754			Nucleosides, nucleotides, and analogues	1.60853	1.68461
96	1H-Indole-3-carboxaldehyde	0.975151			Organoheterocyclic compounds	0.0495275	0.0421692		96	Adenosine monophosphate	0.941139			Nucleosides, nucleotides, and analogues	0.152231	0.0970787
97	Oleamide	0.972961			Lipids and lipid-like molecules	0.19971	0.125417		97	L-Phenylalanine	0.940841			Organic acids and derivatives	0.196462	0.0942863
98	1-Methylpyrrolo[1,2-a]pyrazine	0.972457			Organoheterocyclic compounds	0.0202002	0.0194093		98	D-Xylitol	0.938229			Organic oxygen compounds	0.0888875	0.0808524
99	Pyroglutamic acid	0.970948			Organic acids and derivatives	0.390201	0.320237		99	benzene-1,2,4-triol	0.935026			Benzenoids	0.507048	2.01772
100	Arecaidine	0.969908			Alkaloids and derivatives	0.0882014	0.0565613		100	Alanylglycine	0.930457			Organic acids and derivatives	0.0991025	0.0707244
101	L-Hexanoylcarnitine	0.968793			Lipids and lipid-like molecules	0.045037	0.0158998		101	Phosphoenolpyruvic acid	0.930349			Organic acids and derivatives	0.0259428	0.0417328
102	L-Acetylcarnitine	0.968749			Lipids and lipid-like molecules	12.0489	7.63458		102	Guanine	0.929987			Organoheterocyclic compounds	0.433769	0.155716
103	3-Methylguanine	0.968298			Organoheterocyclic compounds	0.715604	0.429639		103	Racemethionine	0.926845			Organic acids and derivatives	4.05086	1.54209
104	Leukoaminochrome	0.968251			Organoheterocyclic compounds	0.0310999	0.0565282		104	N-Acetylneuraminic acid	0.924883			Organic oxygen compounds	0.0471841	0.0128591
105	L-Aspartic acid	0.968083			Organic acids and derivatives	0.0724602	0.0756748		105	L-Iditol	0.923919			Organic oxygen compounds	0.19433	0.123186
106	Sphinganine	0.967422			Organic nitrogen compounds	0.000996711	0.091421		106	3-Phosphoglyceric acid	0.921897			Organic oxygen compounds	0.0323331	0.0530013
107	Valyl-Tyrosine	0.966595			Organic acids and derivatives	0.0040908	0.00428373		107	Hydroxyphenyllactic acid	0.921375			Phenylpropanoids and polyketides	0.108286	0.0812408
108	Pantothenic acid	0.966292			Organooxygen compounds	0.0814881	0.016993		108	1-Methylguanine	0.921319			Organoheterocyclic compounds	0.167128	0.178465
109	Inosinic acid	0.965177			Nucleosides, nucleotides, and analogues	0.0833904	0.0225047		109	2',5'-Dihydroxychalcone	0.920629			Phenylpropanoids and polyketides	0.0643905	0.0584005
110	S-Adenosylhomocysteine	0.964091			Nucleosides, nucleotides, and analogues	0.0245907	0.0202651		110	Maleic acid	0.918446			Organic acids and derivatives	0.208203	0.154
111	Pyrimidine	0.962708			Organoheterocyclic compounds	0.622976	0.271925		111	Guanosine	0.917266			Nucleosides, nucleotides, and analogues	0.140134	0.103094
112	Alanyl-Leucine	0.962341			Organic acids and derivatives	0.0522874	0.048305		112	Phenylpyruvic acid	0.916268			Benzenoids	0.828362	1.05107
113	Pentanenitrile	0.962123			Organonitrogen compounds	0.252061	0.161578		113	trans-Aconitic acid	0.912675			Organic acids and derivatives	0.276875	0.351007
114	Serylalanine	0.961726			Organic acids and derivatives	0.400897	0.185361		114	D-Ornithine	0.912117			Organic acids and derivatives	0.0948694	0.020213
115	(+)-2,3-Dihydro-3-methyl-1H-pyrrole	0.960728			Organoheterocyclic compounds	0.456611	0.247163		115	Galactinol	0.908498			Organic oxygen compounds	0.0871982	0.0571225
116	Acetylcholine	0.960195			Organic nitrogen compounds	0.0327357	0.00907345		116	gamma-Glutamylmethionine	0.906492			Organic acids and derivatives	0.0160106	0.00470579
117	1-Pyrroline-5-carboxylic acid	0.960047			Organic acids and derivatives	0.0202292	0.0273177		117	2-Phospho-D-glyceric acid	0.906416			Organic oxygen compounds	0.014792	0.035113
118	3-Dehydrosphinganine	0.959574			Organic oxygen compounds	0.139469	0.0864449		118	N-Acetylhistidine	0.905752			Organic acids and derivatives	18.4559	10.4284
119	1-Methylnicotinamide	0.958966			Organoheterocyclic compounds	0.00578977	0.0077728		119	Deoxyuridine	0.905159			Nucleosides, nucleotides, and analogues	0.328784	1.70296
120	5-Methylcytosine	0.958733			Organoheterocyclic compounds	0.113985	0.0973565		120	D-Maltose	0.905117			Organic oxygen compounds	0.114491	0.0742761
121	4-Trimethylammoniobutanoic acid	0.958251			Lipids and lipid-like molecules	0.265011	0.171773		121	6-Hydroxynicotinic acid	0.90261			Organoheterocyclic compounds	0.0592656	0.0654056
122	Racemethionine	0.958193			Organic acids and derivatives	7.02011	2.74269		122	3-Hydroxybutyric acid	0.899522			Organic acids and derivatives	0.211761	0.446487
123	Prolyl-Valine	0.958017			Organic acids and derivatives	0.0751862	0.0757303		123	N-Acetylglutamine	0.896605			Organic acids and derivatives	0.0411153	0.0307529
124	Lycoperdic acid	0.956972			Organic acids and derivatives	0.326433	0.0552319		124	N-Acetyl-L-aspartic acid	0.895662			Organic acids and derivatives	6.64388	4.16342
125	3alpha,4,5,7alpha-Tetrahydro-5-hydroxy-1H-isoindole-1,3(2H)-dione	0.954386			Organoheterocyclic compounds	0.65483	0.37421		125	L-Gulose	0.894151			Organic oxygen compounds	0.329864	0.17055
126	D-1-Piperideine-2-carboxylic acid	0.953493			Organoheterocyclic compounds	1.00435	0.857817		126	3-Sulfinoalanine	0.893311			Organic acids and derivatives	0.546433	0.359866
127	Pterin	0.953457			Organoheterocyclic compounds	1.23751	0.290956		127	D-Aspartic acid	0.891557			Organic acids and derivatives	0.486068	0.212844
128	Millefin	0.952716			Lipids and lipid-like molecules	0.0702009	0.0674917		128	Formononetin	0.891536			Phenylpropanoids and polyketides	0.0151202	0.0163689
129	L-Arginine	0.952573			Organic acids and derivatives	0.571918	0.454293		129	5-HEPE	0.891408			Lipids and lipid-like molecules	0.206693	0.166213
130	LysoPE(16:0/0:0)	0.952504			Lipids and lipid-like molecules	0.105661	0.130724		130	Cytidine	0.889945			Nucleosides, nucleotides, and analogues	0.0970316	0.0621484
131	5-Aminopentanamide	0.950768			Organic acids and derivatives	0.00976798	0.00896888		131	2-Amino-4-hydroxy-6-pteridinecarboxylic acid	0.889703			Organoheterocyclic compounds	0.00525602	0.00208803
132	Prolyl-Arginine	0.950465			Organic acids and derivatives	0.0365155	0.0319009		132	16(17)-EpDPE	0.888219			Lipids and lipid-like molecules	0.0952841	0.0863401
133	Ornithine	0.949543			Organic acids and derivatives	0.0792603	0.0501876		133	Deoxyinosine	0.887706			Nucleosides, nucleotides, and analogues	0.124707	0.199705
134	Threoninyl-Leucine	0.948994			Organic acids and derivatives	0.105102	0.0543466		134	Oxoglutaric acid	0.887573			Organic acids and derivatives	0.178128	0.097499
135	L-Methionine	0.948879			Organic acids and derivatives	0.395765	0.131123		135	Maltotriose	0.883467			Organic oxygen compounds	0.229189	0.149931
136	apo-[3-methylcrotonoyl-CoA:carbon-dioxide ligase (ADP-forming)]	0.947814			Organic acids and derivatives	0.0122302	0.0102229		136	alpha-Tocopherol	0.882734			Lipids and lipid-like molecules	0.301469	0.379861
137	Phytosphingosine	0.947281			Organic nitrogen compounds	0.00792077	0.0469487		137	N6-Acetyl-L-lysine	0.881935			Organic acids and derivatives	0.0625647	0.0816632
138	L-Tyrosine	0.947267			Organic acids and derivatives	1.70925	1.03152		138	3-Methyl-2-oxovaleric acid	0.876544			Organic acids and derivatives	10.5116	5.57683
139	Leucyl-Threonine	0.946306			Organic acids and derivatives	0.0175848	0.0179513		139	Uric acid	0.876516			Organoheterocyclic compounds	0.0569215	0.0292109
140	Serylglycine	0.945339			Organic acids and derivatives	0.0260253	0.0107952		140	Inosinic acid	0.874177			Nucleosides, nucleotides, and analogues	0.229235	0.0496605
141	6-Amino-9H-purine-9-propanoic acid	0.944651			Organoheterocyclic compounds	0.295139	0.0487153		141	Cholesterol sulfate	0.873205			Lipids and lipid-like molecules	0.577392	0.529221
142	3-Mercapto-2-butanol	0.944584			Organooxygen compounds	0.02519	0.0313016		142	DL-Dopa	0.869794			Organic acids and derivatives	0.0576429	0.019684
143	3-Dehydroxycarnitine	0.943256			Lipids and lipid-like molecules	5.01213	3.30244		143	Dimethylmalonic acid	0.860502			Organic acids and derivatives	0.0843373	0.0870143
144	Cinnamyl benzoate	0.942735			Benzenoids	0.0379998	0.0270797		144	N-Acetylglutamic acid	0.859783			Organic acids and derivatives	0.0458603	0.044479
145	Acetaminophen	0.940047			Benzenoids	0.0193179	0.0255729		145	Phthalic acid	0.858554			Benzenoids	0.0556336	1.45279
146	1-Amino-propan-2-ol	0.939032			Organic nitrogen compounds	0.0171705	0.0197016		146	L-Threonine	0.854542			Organic acids and derivatives	1.17357	0.546822
147	Methylpyrazine	0.938571			Organoheterocyclic compounds	0.0481056	0.0629332		147	N-Acetylleucine	0.853066			Organic acids and derivatives	0.182422	0.177244
148	L-Lysine	0.937402			Organic acids and derivatives	1.11803	0.679556		148	Isonicotinic acid	0.850284			Organoheterocyclic compounds	0.0663868	0.145234
149	Valyl-Methionine	0.9373			Organic acids and derivatives	0.00335567	0.00381564		149	L-Serine	0.841108			Organic acids and derivatives	1.00882	0.427601
150	Benzyl cinnamate	0.936956			Phenylpropanoids and polyketides	0.01206	0.0140414		150	Ketoleucine	0.839843			Organic acids and derivatives	26.5194	13.2748
151	4-Acetylimidazo[4,5-c]pyridine	0.936191			Organoheterocyclic compounds	0.0236946	0.0959223		151	Citramalic acid	0.834643			Lipids and lipid-like molecules	0.325603	0.720706
152	L-2-Amino-5-hydroxypentanoic acid	0.934978			Organic acids and derivatives	0.0131914	0.00985384		152	gamma-Aminobutyric acid	0.829186			Organic acids and derivatives	0.123377	0.0693286
153	Glycyl-Isoleucine	0.934483			Organic acids and derivatives	0.05817	0.0901084		153	Biopterin	0.828647			Organoheterocyclic compounds	0.401405	0.0903867
154	Threoninyl-Arginine	0.934285			Organic acids and derivatives	0.0810068	0.0398745		154	Pterin	0.825308			Organoheterocyclic compounds	1.79689	0.505892
155	3-(1-Pyrrolidinyl)-2-butanone	0.934089			Organoheterocyclic compounds	0.00976908	0.0085097		155	Pyridoxal	0.818522			Organoheterocyclic compounds	1.54519	0.970191
156	Guanosine	0.932198			Nucleosides, nucleotides, and analogues	0.150084	0.0902223		156	cis,cis-Muconic acid	0.817934			Lipids and lipid-like molecules	0.135534	0.111762
157	Melitric acid B	0.930629			Phenylpropanoids and polyketides	0.0231551	0.0317655		157	Azelaic acid	0.817799			Lipids and lipid-like molecules	0.026819	0.02055
158	Citicoline	0.927033			Nucleosides, nucleotides, and analogues	0.0116589	0.00686769		158	Ascorbic acid	0.811442			Organoheterocyclic compounds	0.189895	0.0882287
159	N-Acetylputrescine	0.926827			Organic acids and derivatives	0.423126	0.742726		159	Dehydroascorbic acid	0.807059			Organoheterocyclic compounds	1.06346	0.985478
160	Asymmetric dimethylarginine	0.926478			Organic acids and derivatives	0.284649	0.194973		160	Uridine 5'-monophosphate	0.803815			Nucleosides, nucleotides, and analogues	0.0295392	0.0421191
161	Argininic acid	0.925131			Organic acids and derivatives	0.0739513	0.0454781		161	N-Acetyl-L-tyrosine	0.800563			Organic acids and derivatives	0.0217363	0.0133177
162	Nicotinic acid mononucleotide	0.923672			Organic oxygen compounds	0.0464016	0.030161		162	Cytosine	0.79872			Organoheterocyclic compounds	0.0933946	0.0968073
163	2-(3,4-Dihydroxybenzoyloxy)-4,6-dihydroxybenzoate	0.923546			Phenylpropanoids and polyketides	0.215152	0.124535		163	Ribitol	0.797376			Organic oxygen compounds	0.0304098	0.0173248
164	Subaphylline	0.923131			Phenylpropanoids and polyketides	0.0180347	0.0184183		164	Hydantoin-5-propionic acid	0.796173			Organoheterocyclic compounds	0.0809941	0.114147
165	Aspartame	0.922763			Organic acids and derivatives	0.117998	0.0732815		165	Deoxyribose 5-phosphate	0.792565			Organic oxygen compounds	0.0250814	0.036134
166	Heptadecanoyl carnitine	0.92257			Lipids and lipid-like molecules	0.0392895	0.0230507		166	Dodecanoic acid	0.791344			Lipids and lipid-like molecules	0.122709	0.0983076
167	Squamolone	0.921588			Organoheterocyclic compounds	0.07656	0.0998907		167	Glycylleucine	0.787871			Organic acids and derivatives	0.0736472	0.041122
168	5,6-Dihydroxyindole	0.920078			Organoheterocyclic compounds	0.0336635	0.00688388		168	3-(3,4-Dihydroxy-5-methoxy)-2-propenoic acid	0.782262			Phenylpropanoids and polyketides	0.13865	0.0947694
169	Dihydro-4,6-dimethyl-2-(1-methylethyl)-4H-1,3,5-dithiazine	0.919631			Organoheterocyclic compounds	0.0714549	0.02088		169	Allantoin	0.781312			Organoheterocyclic compounds	0.379165	0.282348
170	Lysyl-Leucine	0.9191			Organic acids and derivatives	0.0640135	0.0407484		170	2-Hydroxy-3-methylbutyric acid	0.78116			Lipids and lipid-like molecules	4.48132	5.76629
171	Leucyl-Methionine	0.918821			Organic acids and derivatives	0.0219404	0.020933		171	myo-Inositol	0.775741			Organic oxygen compounds	0.256709	0.0913261
172	N-Cyclopropyl-trans-2-cis-6-nonadienamide	0.91758			Lipids and lipid-like molecules	0.0161508	0.0162714		172	L-Arginine	0.767753			Organic acids and derivatives	0.297491	0.136734
173	3b,9b-Dihydroxy-6b-angeloyloxy-7(11)-eremophilen-12,8b-olide	0.916128			Lipids and lipid-like molecules	0.0571892	0.0875786		173	6-Methyladenine	0.766384			Organoheterocyclic compounds	0.0109514	0.018646
174	Methylimidazoleacetic acid	0.913873			Organoheterocyclic compounds	0.593572	0.177112		174	D-Glucose	0.765432			Organic oxygen compounds	1.82738	0.728953
175	2,5-Dihydro-2,4-dimethyloxazole	0.911482			Organoheterocyclic compounds	0.127057	0.0777766		175	Sepiapterin	0.757296			Organoheterocyclic compounds	1.10059	0.542443
176	2-Acetylthiazole	0.911393			Organic oxygen compounds	0.144684	0.0619338		176	gamma-Glutamylleucine	0.747862			Organic acids and derivatives	0.0754068	0.0298634
177	(2R)-2-Hydroxy-2-methylbutanenitrile	0.909886			Organic oxygen compounds	0.0711524	0.058404		177	N-Glycolylneuraminic acid	0.745589			Organic oxygen compounds	0.0412287	0.0112314
178	UDP-N-acetyl-alpha-D-galactosamine	0.908261			Nucleosides, nucleotides, and analogues	0.0186623	0.00912037		178	Isokobusone	0.745541			Organic oxygen compounds	0.38189	0.865596
179	Leucyl-Isoleucine	0.907098			Organic acids and derivatives	0.163579	0.32265		179	Gluconolactone	0.736181			Organic oxygen compounds	0.177474	0.34236
180	2-Pyrrolidinone	0.907074			Organoheterocyclic compounds	0.321697	0.274253		180	Phenylacetylglycine	0.733036			Organic acids and derivatives	0.1929	0.138743
181	2-Piperidinone	0.906621			Organoheterocyclic compounds	0.283106	0.330297		181	3,7-Dimethyluric acid	0.732427			Organoheterocyclic compounds	0.0587709	0.0256435
182	Demethylated antipyrine	0.90594			Organoheterocyclic compounds	0.0547722	0.0466749		182	N-Acetylaspartylglutamic acid	0.732156			Organic acids and derivatives	0.0497366	0.0115078
183	Octadecanamide	0.903308			Lipids and lipid-like molecules	0.0136223	0.014372		183	Glutaric acid	0.713512			Organic acids and derivatives	0.365702	0.49174
184	1-Isothiocyanato-7-(methylsulfinyl)heptane	0.901293			Organosulfur compounds	0.241232	0.188299		184	1H-Indole-2,3-dione	0.712647			Organoheterocyclic compounds	0.575078	0.438745
185	L-Targinine	0.90095			Organic acids and derivatives	0.023723	0.0176846		185	Pentadecanoic acid	0.705009			Lipids and lipid-like molecules	0.0242023	0.0393219
186	Amentoflavone	0.900695			Phenylpropanoids and polyketides	0.0378294	0.0168092		186	4-Hydroxyphenylpyruvic acid	0.701337			Benzenoids	0.202643	0.140432
187	Triethanolamine	0.898618			Organonitrogen compounds	0.0322161	0.0404053		187	Diethyl phthalic acid	0.700297			Benzenoids	0.435848	0.289547
188	5-Hydroxy-L-tryptophan	0.893403			Organoheterocyclic compounds	0.0298013	0.0729944		188	Gallic acid	0.692955			Benzenoids	0.522554	0.645293
189	L-Glutamine	0.892176			Organic acids and derivatives	0.485352	0.888843		189	Aspartame	0.692017			Organic acids and derivatives	0.102414	0.0552926
190	Arginyl-Valine	0.889961			Organic acids and derivatives	0.0888378	0.0809422		190	L-Homoserine	0.687513			Organic acids and derivatives	0.160414	0.0882831
191	Allysine	0.887302			Organic acids and derivatives	0.0385538	0.0475387		191	dUMP	0.668728			Nucleosides, nucleotides, and analogues	0.0329177	0.0143322
192	3-Hydroxyisovalerylcarnitine	0.887084			Lipids and lipid-like molecules	0.0179525	0.0142687		192	Aminoadipic acid	0.660654			Organic acids and derivatives	0.109743	0.0497923
193	Prolyl-Tyrosine	0.886052			Organic acids and derivatives	0.00541944	0.00327946		193	Glycyl-glycine	0.640033			Organic acids and derivatives	0.235691	0.162179
194	L-prolyl-L-proline	0.883354			Organic acids and derivatives	0.15036	0.143326		194	Nicotinic acid	0.613094			Organoheterocyclic compounds	0.222549	0.240654
195	LysoPE(0:0/20:4(5Z,8Z,11Z,14Z))	0.881413			Lipids and lipid-like molecules	0.0399324	0.0383892		195	m-Coumaric acid	0.612911			Phenylpropanoids and polyketides	0.57795	0.295875
196	2-Methyl-6-(1-propenyl)pyrazine	0.878825			Organoheterocyclic compounds	0.203178	0.175431		196	Levoglucosan	0.612052			Organoheterocyclic compounds	0.293551	0.357669
197	Neopterin	0.876403			Organoheterocyclic compounds	0.063493	0.00988374		197	3-Hydroxybenzoic acid	0.603185			Benzenoids	0.203744	0.124345
198	4-(4-Methyl-3-pentenyl)-3-cyclohexene-1-carboxaldehyde	0.871692			Lipids and lipid-like molecules	0.163835	0.113116		198	(-)-Epicatechin 3-O-gallate	0.601808			Phenylpropanoids and polyketides	0.114537	0.105611
199	3-Aminobutanoic acid	0.871522			Organic acids and derivatives	1.09122	0.917854		199	Glycylproline	0.601492			Organic acids and derivatives	0.0605459	0.110373
200	Pyrazine	0.871249			Organoheterocyclic compounds	0.0324999	0.048982		200	Pyrrolidonecarboxylic acid	0.597948			Organic acids and derivatives	1.21031	1.09312
201	Valyl-Threonine	0.871174			Organic acids and derivatives	0.0293551	0.00916488		201	LysoPE(18:1(9Z)/0:0)	0.589159			Lipids and lipid-like molecules	0.183462	0.165879
202	Glycerophosphocholine	0.86913			Lipids and lipid-like molecules	5.49046	4.3435		202	Epsilon-(gamma-Glutamyl)-lysine	0.58861			Organic acids and derivatives	0.00180557	0.00286735
203	Leucyl-Arginine	0.868741			Organic acids and derivatives	0.0415929	0.0443484		203	1,3,5-Trihydroxybenzene	0.588502			Benzenoids	0.108132	0.0372204
204	Methoxypyrazine	0.86608			Organoheterocyclic compounds	14.8916	11.2697		204	Cytarabine	0.587729			Nucleosides, nucleotides, and analogues	0.288301	0.2717
205	1-(4-Methoxyphenyl)-2-nitroethylene	0.86516			Benzenoids	0.0266448	0.0255099		205	Itaconic acid	0.587637			Lipids and lipid-like molecules	0.161016	0.118158
206	N-a-Acetyl-L-arginine	0.862274			Organic acids and derivatives	0.0417466	0.0459475		206	N-Acetyl-L-alanine	0.586899			Organic acids and derivatives	0.841961	0.342646
207	gamma-Glutamylmethionine	0.860698			Organic acids and derivatives	0.0175705	0.00674621		207	3-Hydroxymethylglutaric acid	0.576064			Lipids and lipid-like molecules	0.236656	0.213763
208	Alanyl-Arginine	0.859193			Organic acids and derivatives	0.370134	0.348959		208	Ethyl glucuronide	0.553688			Organic oxygen compounds	0.0868944	0.131304
209	Betaine aldehyde	0.859011			Organic nitrogen compounds	0.11152	0.110694		209	beta-D-Glucosamine	0.553139			Organooxygen compounds	0.124421	0.0719905
210	Valyl-Lysine	0.858265			Organic acids and derivatives	0.00629132	0.0146344		210	Diaminopimelic acid	0.552183			Organic acids and derivatives	0.00753128	0.00538626
211	Polyoxyethylene (600) monoricinoleate	0.857604			Lipids and lipid-like molecules	0.0312937	0.0545465		211	N-Acetylornithine	0.551581			Organic acids and derivatives	0.0325222	0.0166242
212	Glutaminylaspartic acid	0.853276			Organic acids and derivatives	0.0243478	0.0307999		212	(-)-Catechin 3-O-gallate	0.550322			Phenylpropanoids and polyketides	0.133373	0.187236
213	Dyspropterin	0.852565			Organoheterocyclic compounds	0.483156	0.103193		213	N-Acetylvaline	0.518312			Organic acids and derivatives	0.0866382	0.0689733
214	2'-Aminoacetophenone	0.851736			Benzenoids	0.501298	0.296604		214	trans-trans-Muconic acid	0.516043			Lipids and lipid-like molecules	0.811033	2.74912
215	Methylimidazole acetaldehyde	0.85013			Organoheterocyclic compounds	0.0284875	0.0446553		215	Phosphoserine	0.512225			Organic acids and derivatives	0.359391	0.474553
216	Acetone cyanohydrin	0.849196			Organic oxygen compounds	0.194092	0.131708		216	Demethylated antipyrine	0.506954			Organoheterocyclic compounds	0.080639	0.0603927
217	Pyrazinemethanethiol	0.848742			Organoheterocyclic compounds	0.547388	0.381456		217	cis-Vaccenic acid	0.5			Lipids and lipid-like molecules	0.154651	0.254393
218	O-Phosphotyrosine	0.847026			Organic acids and derivatives	0.306318	0.287074		218	2,2-Dimethylsuccinic acid	0.499985			Lipids and lipid-like molecules	0.0181844	0.00985273
219	5-Aminopentanal	0.845624			Organic oxygen compounds	0.00716643	0.0211548		219	Orotic acid	0.499682			Organoheterocyclic compounds	0.278447	0.183229
220	N1-Acetylspermidine	0.841633			Organic acids and derivatives	0.0467225	2.99844e-05		220	(R)-lipoic acid	0.490799			Organoheterocyclic compounds	0.230363	0.208988
221	Phenylalanyl-Tryptophan	0.840696			Organic acids and derivatives	0.0114984	0.0129333		221	Arachidonic acid	0.478881			Lipids and lipid-like molecules	6.66453	3.22354
222	2-Amino-4-hydroxy-6-pteridinecarboxylic acid	0.838502			Organoheterocyclic compounds	0.127888	0.0630493		222	Parabanic Acid	0.461786			Organoheterocyclic compounds	0.111828	0.0986949
223	N-Acetylornithine	0.837783			Organic acids and derivatives	0.0117002	0.0242455		223	3-Methylxanthine	0.38916			Organoheterocyclic compounds	0.0237457	0.0294733
224	Oxolan-3-one	0.837508			Organoheterocyclic compounds	0.235499	0.171381		224	Succinylacetone	0.384666			Organic acids and derivatives	0.928705	0.789774
225	4-Hydroxymandelonitrile	0.836205			Benzenoids	0.0566061	0.0516042		225	N-Formyl-L-aspartate	0.383099			Organic acids and derivatives	0.0234159	0.0178535
226	Tyrosyl-Leucine	0.835371			Organic acids and derivatives	0.0208189	0.0240188		226						0.186658	0.13914
227	Aspartyl-Arginine	0.834826			Organic acids and derivatives	0.0510193	0.0405124		227						8.76694	10.9059
228	Allantoic acid	0.834043			Organic acids and derivatives	0.116003	0.132468		228						0.217006	0.0739824
229	Phenylalanyl-Threonine	0.833563			Organic acids and derivatives	0.0830358	0.0495835		229						0.0728001	0.0308703
230	4-Pyridoxolactone	0.833387			Organoheterocyclic compounds	0.0513056	0.0514674		230						0.0138486	0.0277769
231	1-(beta-D-Ribofuranosyl)-1,4-dihydronicotinamide	0.831858			Organic oxygen compounds	0.229673	0.133229		231						0.576388	1.02391
232	Citrulline	0.830743			Organic acids and derivatives	0.352976	0.26708		232						0.769339	1.27508
233	Taurine	0.830179			Organic acids and derivatives	1.81806	1.57914		233						0.11591	0.0788743
234	Phenylalanyl-Isoleucine	0.829101			Organic acids and derivatives	0.0727338	0.0975876		234						0.0263635	0.0369758
235	Butyrylcarnitine	0.828075			Lipids and lipid-like molecules	1.01853	0.375788		235						0.161921	0.263554
236	Sakacin P	0.827868			Lipids and lipid-like molecules	0.0845208	0.0466121		236						1.5968	0.873446
237	N-methyl-L-glutamic Acid	0.824112			Organic acids and derivatives	0.0161287	0.0178499		237						0.0680087	0.0692272
238	1-Methyl-3-(2-thiazolyl)-1H-indole	0.822849			Organoheterocyclic compounds	0.00230485	0.002767		238						0.041607	0.0555307
239	3-Indoleacetonitrile	0.820355			Organoheterocyclic compounds	0.0282261	0.0266525		239						1.03765	1.2126
240	Homo-L-arginine	0.819036			Organic acids and derivatives	0.0723381	0.0354623		240						1.9759	1.19596
241	L-Threonine	0.818352			Organic acids and derivatives	0.084685	0.108069		241						0.851431	0.389196
242	LysoPE(18:1(9Z)/0:0)	0.817198			Lipids and lipid-like molecules	0.121513	0.102172		242						0.0281504	0.032187
243	SM(d18:1/16:0)	0.814545			Lipids and lipid-like molecules	1.23707	0.928903		243						0.340698	0.384167
244	2-Benzofurancarboxaldehyde	0.81033			Organoheterocyclic compounds	0.085037	0.0458973		244						0.279399	0.249949
245	2,2,6,7-Tetramethylbicyclo[4.3.0]nona-1(9),4-dien-8-one	0.805938			Organic oxygen compounds	0.0804668	0.0864039		245						0.041278	0.0214159
246	Valyl-Isoleucine	0.804551			Organic acids and derivatives	0.0272874	0.0486759		246						0.069485	0.0330611
247	Homocysteine thiolactone	0.803728			Organic acids and derivatives	0.245344	0.179243		247						0.335487	0.322449
248	LysoPE(18:2(9Z,12Z)/0:0)	0.801751			Lipids and lipid-like molecules	0.016141	0.0078979		248						0.0417323	0.0346042
249	Histidinyl-Leucine	0.793242			Organic acids and derivatives	0.111526	0.0801416		249						0.359587	0.337237
250	alpha-Methylstyrene	0.791457			Benzenoids	0.105186	0.0933977		250						0.167334	0.145925
251	Gentiatibetine	0.791022			Organoheterocyclic compounds	0.0399819	0.0490252		251						0.511993	0.489565
252	Indole	0.789927			Organoheterocyclic compounds	0.599525	0.409445		252						0.0160491	0.0330276
253	2-Methylbutyroylcarnitine	0.787591			Lipids and lipid-like molecules	0.639252	0.21042		253						0.0760465	0.116123
254	Zymonic acid	0.787147			Organoheterocyclic compounds	0.308442	0.0657651		254						0.0352524	0.0254659
255	6-Chloro-N-(1-methylethyl)-1,3,5-triazine-2,4-diamine	0.786856			Organoheterocyclic compounds	1.36363	0.687509		255						0.0620112	0.0620909
256	1,3-Diisopropylbenzene	0.786759			Benzenoids	0.0595336	0.0472869		256						0.0335955	0.0309645
257	Methionine sulfoxide	0.784821			Organic acids and derivatives	0.164299	0.0755741		257						0.319613	0.236682
258	Octahydro-2H-1-benzopyran-2-one	0.782398			Organoheterocyclic compounds	0.0353296	0.0591058		258						0.0619398	0.0345582
259	L-Asparagine	0.779864			Organic acids and derivatives	0.25649	0.166798		259						0.759798	0.553519
260	4,5-Dihydro-2-methylthiazole	0.779228			Organoheterocyclic compounds	0.354932	0.125002		260						1.8466	2.10498
261	Imidazole-4-acetaldehyde	0.778644			Organoheterocyclic compounds	6.02228	5.96561		261						1.38784	1.61177
262	Asparaginyl-Hydroxyproline	0.777987			Organic acids and derivatives	0.054131	0.0500594		262						0.633379	0.466987
263	gamma-Glutamylleucine	0.776908			Organic acids and derivatives	0.0605906	0.029848		263						0.0265112	0.0254631
264	Vinylacetylglycine	0.770439			Organic acids and derivatives	0.0535438	0.0643847		264						1.47367	1.63161
265	Quindoxin	0.766236			Organoheterocyclic compounds	0.114793	0.131993		265						0.00474035	0.0120344
266	4-Hydroxy-1H-indole-3-acetonitrile	0.765161			Organoheterocyclic compounds	0.167355	0.186284		266						0.890067	1.11849
267	Ureidopropionic acid	0.762293			Organic acids and derivatives	0.105435	0.0956982		267						0.183347	0.0870157
268	LysoPE(0:0/20:5(5Z,8Z,11Z,14Z,17Z))	0.76205			Lipids and lipid-like molecules	0.0543703	0.0628008		268						0.024674	0.0410553
269	1-(Hydroxymethyl)-5,5-dimethyl-2,4-imidazolidinedione	0.760106			Organoheterocyclic compounds	0.161038	0.191795		269						0.00911955	0.00627686
270	Arginyl-Phenylalanine	0.757393			Organic acids and derivatives	0.0534836	0.0244679		270						0.29893	0.303973
271	PC(18:1(11Z)/14:0)	0.752573				1.8282	2.35161		271						0.206138	0.0993972
272	Valyl-Serine	0.750733			Organic acids and derivatives	0.0978163	0.04965		272						0.0991868	0.0122695
273	O-Phosphoethanolamine	0.748905			Organic acids and derivatives	0.215583	0.239786		273						0.332959	0.344906
274	Argininosuccinic acid	0.747583			Organic acids and derivatives	0.0163009	0.0196487		274						0.0607513	0.0448999
275	N6-Acetyl-L-lysine	0.744248			Organic acids and derivatives	0.0259224	0.032295		275						0.00431812	0.00357568
276	myo-Inositol	0.742773			Organic oxygen compounds	0.0074352	0.0198783		276						0.107805	0.0690571
277	Histidinyl-Threonine	0.74139			Organic acids and derivatives	0.0271557	0.0142738		277						0.0291621	0.0110361
278	Epidermin	0.740962			Organic oxygen compounds	0.00420218	0.00560089		278						1.90522	1.04679
279	5-Phenyl-1,3-pentadiyne	0.740488			Benzenoids	0.0373142	0.0255078		279						0.26115	0.159324
280	Cysteinyl-Hydroxyproline	0.740174			Organic acids and derivatives	0.0480086	0.0621287		280						0.146441	0.159818
281	PC(16:0/16:0)	0.739631			Lipids and lipid-like molecules	0.213992	0.297597		281						0.0867437	0.0567864
282	Sepiapterin	0.739538			Organoheterocyclic compounds	1.53269	0.424626		282						0.00825833	0.00655585
283	Alanyl-Threonine	0.737243			Organic acids and derivatives	0.0582144	0.0202485		283						0.0456602	0.0497987
284	3beta,6beta-Dihydroxynortropane	0.736632			Alkaloids and derivatives	0.0709427	0.0449716		284						0.0370215	0.0845083
285	Kojibiose	0.734223			Lipids and lipid-like molecules	0.0666686	0.0483321		285						1.13151	2.46401
286	13-cis-Retinal	0.73317			Lipids and lipid-like molecules	0.687722	0.535881		286						1.22971	1.05221
287	p-Mentha-1,3,5,8-tetraene	0.73247			Benzenoids	0.0626101	0.0797638		287						0.150652	0.164232
288	Glutaminylalanine	0.729962			Organic acids and derivatives	0.0259517	0.0140137		288						0.170955	0.158178
289	gamma-Glutamylaspartic acid	0.729727			Organic acids and derivatives	0.0164147	0.019228		289						0.107277	0.0671515
290	6-Methyl-3,5-heptadien-2-one	0.728957			Organooxygen compounds	0.0274039	0.0524425		290						0.0728599	0.0502579
291	N-gamma-L-Glutamyl-D-alanine	0.728407			Organic acids and derivatives	0.0975403	0.0545274		291						0.18385	0.191854
292	Quinone	0.728332			Organic oxygen compounds	0.0740581	0.052465		292						0.00507054	4.29233e-05
293	Arginyl-Aspartic acid	0.725989			Organic acids and derivatives	0.0229828	0.0310444		293						0.959856	0.790732
294	Hydroxyprolyl-Cysteine	0.725658			Organic acids and derivatives	0.0333849	0.0872829		294						0.272103	0.291343
295	PC(18:4(6Z,9Z,12Z,15Z)/18:1(11Z))	0.725656			Lipids and lipid-like molecules	5.65622	4.70246		295						0.417541	0.254683
296	N-Palmitoylsphingosine	0.725629			Lipids and lipid-like molecules	0.199829	0.214509		296						0.0656601	0.0513869
297	Proline betaine	0.722627			Organic acids and derivatives	0.0214525	0.0225505		297						0.0417196	0.0241078
298	Dihydroroseoside	0.720152			Lipids and lipid-like molecules	0.0100784	0.00699104		298						1.56492	1.60772
299	PC(18:1(9Z)/18:0)	0.716539			Lipids and lipid-like molecules	0.966513	1.134		299						0.0193377	0.0561959
300	Formiminoglutamic acid	0.716305			Organic acids and derivatives	0.0162774	0.0148542		300						0.029063	0.0359413
301	Carnosine	0.712973			Organic acids and derivatives	0.0307048	0.024806		301						1.84519	1.92663
302	PC(20:1(11Z)/14:0)	0.710048			Lipids and lipid-like molecules	9.75246	10.4097		302						0.662485	0.618589
303	PC(20:2(11Z,14Z)/14:0)	0.70992			Lipids and lipid-like molecules	10.0342	10.2203		303						0.120994	0.0427962
304	PC(22:2(13Z,16Z)/16:1(9Z))	0.709273			Lipids and lipid-like molecules	0.474186	0.297123		304						0.0533605	0.0592376
305	PC(18:1(9Z)/18:1(9Z))	0.708431			Lipids and lipid-like molecules	5.47533	6.01072		305						0.846084	0.781086
306	PC(22:6(4Z,7Z,10Z,13Z,16Z,19Z)/15:0)	0.708213			Lipids and lipid-like molecules	0.732371	0.559695		306						0.644954	0.693502
307	Arginyl-Serine	0.707931			Organic acids and derivatives	0.153552	0.149242		307						0.0106743	0.0109539
308	PC(20:4(8Z,11Z,14Z,17Z)/20:3(8Z,11Z,14Z))	0.705544			Lipids and lipid-like molecules	2.92277	1.83866		308						0.311712	0.459592
309	PC(22:6(4Z,7Z,10Z,13Z,16Z,19Z)/20:5(5Z,8Z,11Z,14Z,17Z))	0.704115			Lipids and lipid-like molecules	0.572724	0.530863		309						0.0278247	0.0346298
310	2,6-Dimethoxy-4-(1-propenyl)phenol	0.704035			Benzenoids	0.172954	0.112113		310						0.00341169	0.00406215
311	Isodesmosine	0.702219			Organic acids and derivatives	0.548778	0.280546		311						0.0532623	0.0410249
312	PC(22:5(7Z,10Z,13Z,16Z,19Z)/15:0)	0.701136			Lipids and lipid-like molecules	0.696661	0.526554		312						0.869662	0.274815
313	PC(20:4(5Z,8Z,11Z,14Z)/20:4(8Z,11Z,14Z,17Z))	0.700426			Lipids and lipid-like molecules	0.873111	0.575937		313						0.0252069	0.0103187
314	PC(18:3(6Z,9Z,12Z)/18:0)	0.700289				2.35157	2.43929		314						0.0402293	0.0159796
315	PC(22:4(7Z,10Z,13Z,16Z)/16:0)	0.69945			Lipids and lipid-like molecules	0.694507	0.681927		315						0.0139073	0.03871
316	PC(18:2(9Z,12Z)/18:0)	0.697339			Lipids and lipid-like molecules	3.35063	2.71886		316						0.0219265	0.0125404
317	6-O-Galloylsucrose	0.695662			Benzenoids	0.0167416	0.0227461		317						0.332243	0.192356
318	PC(22:6(4Z,7Z,10Z,13Z,16Z,19Z)/20:1(11Z))	0.693619			Lipids and lipid-like molecules	0.578055	0.510378		318						0.0315577	4.29233e-05
319	PC(20:2(11Z,14Z)/20:4(5Z,8Z,11Z,14Z))	0.693093			Lipids and lipid-like molecules	6.51694	7.49455		319						3.15108	2.79307
320	PC(22:5(7Z,10Z,13Z,16Z,19Z)/16:1(9Z))	0.692406			Lipids and lipid-like molecules	10.5721	6.83311		320						0.00848168	0.00700046
321	PC(22:5(7Z,10Z,13Z,16Z,19Z)/16:0)	0.690953			Lipids and lipid-like molecules	0.676277	1.25296		321						0.00194285	0.000876077
322	1-Deoxynojirimycin	0.689425			Organoheterocyclic compounds	0.0713223	0.0582432		322						0.116256	0.160598
323	Homocitrulline	0.687189			Organic acids and derivatives	0.0251679	0.0265246		323						0.0903269	0.104262
324	gamma-Glutamylvaline	0.685984			Organic acids and derivatives	0.0044827	0.0216675		324						0.107189	4.29233e-05
325	Lysyl-Asparagine	0.685546			Organic acids and derivatives	0.0248967	0.0184237		325						0.0307428	0.0195396
326	Lysyl-Alanine	0.684097			Organic acids and derivatives	0.0502666	0.0684964		326			Molybdate	-22.8654		0.389698	0.260561
327	PC(22:6(4Z,7Z,10Z,13Z,16Z,19Z)/16:1(9Z))	0.682514			Lipids and lipid-like molecules	1.79817	1.17467		327						1.9419	1.95375
328	PC(18:3(6Z,9Z,12Z)/18:1(11Z))	0.681673				4.8834	4.49943		328						0.0018631	0.00407462
329	PC(20:5(5Z,8Z,11Z,14Z,17Z)/P-18:0)	0.680641			Lipids and lipid-like molecules	0.443504	0.554696		329						0.00624411	0.0292024
330	PC(18:0/14:0)	0.680539			Lipids and lipid-like molecules	4.76202	3.49195		330						0.00175054	0.0015589
331	Isopentyl mercaptan	0.679942			Organosulfur compounds	0.0765406	0.0378017		331						0.770362	0.918119
332	Vaccenyl carnitine	0.679477			Lipids and lipid-like molecules	0.449118	0.283608		332						0.0823293	0.0683476
333	PC(22:5(7Z,10Z,13Z,16Z,19Z)/18:4(6Z,9Z,12Z,15Z))	0.679037			Lipids and lipid-like molecules	0.211876	0.307806		333						0.0198146	0.022586
334	D-Dopachrome	0.678723			Organic acids and derivatives	0.0399194	0.0226298		334						0.523114	0.472953
335	1-Methyl-1,3-cyclohexadiene	0.678233			Hydrocarbons	0.00796253	0.00619249		335						1.14619	1.34613
336	PC(20:4(8Z,11Z,14Z,17Z)/14:0)	0.677989				0.585771	0.453177		336						0.00550538	0.00410728
337	Lysyl-Aspartate	0.677243			Organic acids and derivatives	0.0528195	0.0547883		337						0.111297	0.0959512
338	PC(22:5(4Z,7Z,10Z,13Z,16Z)/22:6(4Z,7Z,10Z,13Z,16Z,19Z))	0.675883			Lipids and lipid-like molecules	0.376051	0.351761		338			Cobaltous sulfate	-13.8592		0.0655434	0.024603
339	2,4-Dihydroxy-2H-1,4-benzoxazin-3(4H)-one	0.67177			Organoheterocyclic compounds	0.0644714	0.055261		339			Phosphate	8.99653		0.0471925	0.0128859
340	Isoleucyl-Serine	0.671626			Organic acids and derivatives	0.0580436	0.0561337		340						0.0127063	0.0263271
341	PC(20:3(8Z,11Z,14Z)/15:0)	0.67126			Lipids and lipid-like molecules	0.413199	0.380693		341						0.0553889	4.29233e-05
342	Lysyl-Valine	0.670741			Organic acids and derivatives	0.00167516	0.0267179		342			Chlorobenzilate	11.367		0.007075	0.00951781
343	PC(15:0/15:0)	0.67037			Lipids and lipid-like molecules	0.582344	0.926694		343						0.00277065	0.00350456
344	Pseudouridine	0.670237			Nucleosides, nucleotides, and analogues	0.0291123	0.00856122		344						0.759459	1.89875
345	SM(d17:1/24:1(15Z))	0.669666			Organic nitrogen compounds	0.0334894	0.0279596		345						0.198501	0.136157
346	PC(20:5(5Z,8Z,11Z,14Z,17Z)/18:3(6Z,9Z,12Z))	0.669043			Lipids and lipid-like molecules	0.0939777	0.10915		346						0.00105159	0.00033682
347	PC(16:1(9Z)/14:0)	0.669017			Lipids and lipid-like molecules	0.141176	0.244422		347			Glyphosate	8.61885		0.00160211	0.00176889
348	SM(d18:1/20:0)	0.668203			Lipids and lipid-like molecules	0.0423534	0.0380595		348						0.0998268	0.0300885
349	Prolyl-Glutamine	0.667727			Organic acids and derivatives	0.0494502	0.045685		349						0.00556869	0.00421021
350	PC(20:1(11Z)/20:4(5Z,8Z,11Z,14Z))	0.667545			Lipids and lipid-like molecules	0.25565	0.661469		350						0.00121853	0.00495998
351	SM(d16:1/24:1(15Z))	0.667037			Organic nitrogen compounds	0.0821607	0.0503306		351						0.00177387	0.00288661
352	PC(20:3(8Z,11Z,14Z)/14:0)	0.666146			Lipids and lipid-like molecules	0.960851	0.969997		352						0.0311768	0.0126947
353	Glutaminyl-Gamma-glutamate	0.666055			Organic acids and derivatives	0.0201871	0.010023		353						0.0197855	0.0212275
354	LysoPC(P-16:0)	0.665405			Lipids and lipid-like molecules	0.291533	0.212838		354						0.00202834	0.00186909
355	6-Hydroxy-1H-indole-3-acetamide	0.664417			Organoheterocyclic compounds	0.0466624	0.0399127		355						0.00550912	0.000705304
356	SM(d18:1/14:0)	0.663998			Lipids and lipid-like molecules	0.598094	0.667205		356						0.0179351	0.0134653
357	PC(18:4(6Z,9Z,12Z,15Z)/18:2(9Z,12Z))	0.66375				0.279531	0.106515		357						0.00751929	0.00146691
358	PC(22:5(4Z,7Z,10Z,13Z,16Z)/20:5(5Z,8Z,11Z,14Z,17Z))	0.661988			Lipids and lipid-like molecules	0.237364	0.174519		358						0.00153251	0.00136948
359	2-Methoxy-5-methylpyrazine	0.660843			Organoheterocyclic compounds	0.0296261	0.0485855		359			Selfotel	-22.4638		0.00135536	0.00124268
360	Hypotaurine	0.660526			Organic acids and derivatives	0.0888089	0.066245		360						0.00430555	0.00190204
361	PC(22:5(7Z,10Z,13Z,16Z,19Z)/20:4(5Z,8Z,11Z,14Z))	0.658244			Lipids and lipid-like molecules	0.26956	0.220582		361						0.0306916	0.0124396
362	2-Amino-3,4-dihydroxypentanedioic acid	0.657779			Lipids and lipid-like molecules	0.222052	0.0359944		362						0.298154	0.0895799
363	PC(20:2(11Z,14Z)/15:0)	0.656652			Lipids and lipid-like molecules	0.363879	0.56655		363						0.0369028	0.037074
364	Phenylalanyl-Glycine	0.656562			Organic acids and derivatives	0.00891609	0.0301662		364						0.00730395	0.00461708
365	PC(20:5(5Z,8Z,11Z,14Z,17Z)/P-18:1(11Z))	0.652958			Lipids and lipid-like molecules	0.0194796	0.0126349		365						0.0388925	0.0135347
366	Phenylalanyl-Lysine	0.652857			Organic acids and derivatives	0.00882467	0.0028359		366						0.0867835	0.0329532
367	PC(22:2(13Z,16Z)/15:0)	0.652485			Lipids and lipid-like molecules	0.0516241	0.0588982		367						4.28677e-05	0.0443658
368	PC(22:6(4Z,7Z,10Z,13Z,16Z,19Z)/22:6(4Z,7Z,10Z,13Z,16Z,19Z))	0.651994			Lipids and lipid-like molecules	0.375305	0.160346		368						0.00933729	0.00711697
369	PC(20:1(11Z)/15:0)	0.650908			Lipids and lipid-like molecules	1.23735	1.27095		369						0.19445	0.048522
370	1-Isothiocyanato-7-(methylthio)heptane	0.650335			Organosulfur compounds	1.03612	0.965407		370						0.00486988	0.00815449
371	3-Methylhistidine	0.649698			Organic acids and derivatives	0.0228752	0.0200091		371						0.0475631	0.018124
372	PC(P-18:1(11Z)/22:6(4Z,7Z,10Z,13Z,16Z,19Z))	0.64957			Lipids and lipid-like molecules	0.00830774	0.00237144		372						0.00237175	0.00252117
373	PC(22:6(4Z,7Z,10Z,13Z,16Z,19Z)/20:2(11Z,14Z))	0.648248			Lipids and lipid-like molecules	0.614223	0.497068		373						0.00113508	4.29233e-05
374	SM(d18:0/18:1(9Z))	0.645921			Lipids and lipid-like molecules	0.0590471	0.0561929		374			O-Phospho-L-serine	-15.7435		0.00712434	0.00666916
375	Ethylbenzene	0.645289			Benzenoids	0.0697538	0.0248022		375						0.00162501	0.00265868
376	Histamine	0.643977			Organic nitrogen compounds	2.10307	1.60936		376						0.00353107	0.00381351
377	LysoPC(14:0/0:0)	0.643563			Lipids and lipid-like molecules	0.117195	0.0873769		377						0.0678252	0.0591519
378	CS-S-Methylcysteine sulfoxide	0.642973			Organic acids and derivatives	0.0110049	0.0170167		378						0.00278556	0.00407147
379	PC(18:2(9Z,12Z)/15:0)	0.642622			Lipids and lipid-like molecules	0.185967	0.194535		379						0.0324194	0.0445286
380	PC(16:1(9Z)/16:1(9Z))	0.642054			Lipids and lipid-like molecules	0.683205	0.390861		380			Diallat	5.38371		0.000742809	0.000773895
381	2-(Methylthio)pyrazine	0.642031			Organosulfur compounds	0.0507708	0.0340614		381						0.0639619	0.0291624
382	PC(18:1(11Z)/15:0)	0.639161			Lipids and lipid-like molecules	0.452837	0.463037		382						0.00409104	0.00185257
383	PC(22:6(4Z,7Z,10Z,13Z,16Z,19Z)/18:4(6Z,9Z,12Z,15Z))	0.637734			Lipids and lipid-like molecules	0.0147038	0.0190929		383						0.00743417	0.00746258
384	PC(22:5(7Z,10Z,13Z,16Z,19Z)/20:1(11Z))	0.63714			Lipids and lipid-like molecules	0.0827074	0.0822727		384						0.00183386	0.00118473
385	(R)-Dihydromaleimide	0.636144			Organoheterocyclic compounds	0.0807871	0.054693		385						0.0430987	0.0380309
386	Hydroxyprolyl-Hydroxyproline	0.632903			Organic acids and derivatives	0.0329442	0.0334452		386						0.0029572	0.000824391
387	Homoarecoline	0.632281			Alkaloids and derivatives	0.0195947	0.0243277		387						0.0780522	0.137194
388	PC(24:1(15Z)/14:1(9Z))	0.631156			Lipids and lipid-like molecules	0.18582	0.109892		388						0.00615117	0.0104191
389	LysoPC(18:2(9Z,12Z))	0.630263			Lipids and lipid-like molecules	0.275374	0.225505		389						0.0110723	0.0106342
390	PC(16:1(9Z)/P-18:0)	0.630239				0.0467338	0.0598169		390			3,5-Dibromo-4-hydroxyphenylpyruvate	21.8327		0.00824915	0.00902763
391	Mangiferdesmethylursanone	0.629657			Organic oxygen compounds	1.18678	1.8575		391						0.0108989	0.00717577
392	8-Hydroxypurine	0.629023			Organoheterocyclic compounds	0.00767468	0.0106137		392						0.00584076	0.00282387
393	LysoPC(18:1(9Z))	0.628502			Lipids and lipid-like molecules	6.32332	4.03776		393						0.18724	0.065772
394	2-Azetidinecarboxylic acid	0.627294			Organic acids and derivatives	0.220904	0.14604		394						0.00236575	0.00351402
395	PC(14:0/14:0)	0.627144			Lipids and lipid-like molecules	0.0531352	0.0539605		395						0.00102716	0.000740278
396	L-Coprine	0.624509			Organic acids and derivatives	0.0274369	0.0196633		396			Calcium iodide	-19.1384		0.00142147	0.000499183
397	PC(16:0/15:0)	0.623282			Lipids and lipid-like molecules	0.115577	0.0633327		397						0.00222333	0.00129052
398	PC(22:4(7Z,10Z,13Z,16Z)/22:5(4Z,7Z,10Z,13Z,16Z))	0.622125			Lipids and lipid-like molecules	0.0233132	0.0162971		398						0.259934	0.25097
399	Glutaminylvaline	0.621526			Organic acids and derivatives	0.0371771	0.0136284		399						0.0136439	0.0124546
400	Pyrazin-2-carboxylic acid	0.61906			Organoheterocyclic compounds	0.084813	0.0925034		400						0.00572282	0.00597288
401	SM(d18:0/14:0)	0.618532			Lipids and lipid-like molecules	0.0224657	0.0212646		401						0.00793932	0.00942258
402	PC(18:3(9Z,12Z,15Z)/14:0)	0.617201				0.0611479	0.026722		402						0.0238951	0.0225312
403	LysoPC(16:1(9Z)/0:0)	0.616802			Lipids and lipid-like molecules	0.156207	0.225772		403						0.00424214	0.00125063
404	Phosphoric acid	0.616676			Homogeneous non-metal compounds	0.109114	0.105415		404						0.184873	0.325592
405	Persicachrome	0.615463			Lipids and lipid-like molecules	0.0342248	0.0292907		405						0.0361657	0.0235679
406	Isoniazid alpha-ketoglutaric acid	0.614945			Organoheterocyclic compounds	0.00311154	0.00999218		406						0.04099	0.0405155
407	Serylthreonine	0.613081			Organic acids and derivatives	0.0785435	0.0498201		407						0.0039765	0.00291852
408	Cohibin C	0.611975			Lipids and lipid-like molecules	0.0168144	0.0155776		408						0.0007325	0.000529347
409	Lysyl-Threonine	0.611344			Organic acids and derivatives	0.00219794	0.0154585		409						0.00165585	0.000398596
410	Hydroxyprolyl-Lysine	0.610401			Organic acids and derivatives	0.0312	0.0512598		410						0.00153449	0.00138838
411	N-gamma-Glutamylglutamine	0.608679			Organic acids and derivatives	0.0420285	0.0184773		411			2,5-Dichloro-2,5-cyclohexadiene-1,4-diol	-17.8572		0.00488744	0.0045659
412	PC(16:1(9Z)/15:0)	0.607948			Lipids and lipid-like molecules	0.0825071	0.0485662		412			Prothiofos	21.5333		0.00606487	0.00414073
413	Glutaminyllysine	0.605943			Organic acids and derivatives	0.0385834	0.0542121		413						0.151223	0.191005
414	PC(20:4(8Z,11Z,14Z,17Z)/15:0)	0.605428			Lipids and lipid-like molecules	0.0179915	0.024104		414						0.00382694	0.00371832
415	[12]-Gingerol	0.605046			Benzenoids	0.0752487	0.060474		415						0.0112012	0.0110541
416	PC(22:4(7Z,10Z,13Z,16Z)/15:0)	0.601494			Lipids and lipid-like molecules	0.254555	0.273908		416						0.0166323	0.0161599
417	2-Methoxy-3-(1-methylpropyl)pyrazine	0.601329			Organoheterocyclic compounds	0.0118639	0.0106544		417						0.00547927	0.00834679
418	2-Hydroxycinnamic acid	0.599003			Phenylpropanoids and polyketides	0.139051	0.347955		418			3,5-Dibromo-4-hydroxyphenylpyruvate	21.3113		0.00870946	0.0122838
419	(R)-Pelletierine	0.596621			Organoheterocyclic compounds	0.0508617	0.0698813		419						0.0091654	0.00752518
420	Montecristin	0.594427			Lipids and lipid-like molecules	0.0372258	0.0374118		420						0.123169	0.178666
421	3-Chlorotyrosine	0.59411			Organic acids and derivatives	0.027191	0.0352018		421						0.00845665	0.00781382
422	LysoPC(17:0)	0.591192			Lipids and lipid-like molecules	1.10152	0.844082		422						0.0422006	0.0349601
423	PC(20:4(8Z,11Z,14Z,17Z)/14:1(9Z))	0.590699			Lipids and lipid-like molecules	0.0855618	0.0409307		423						0.222622	0.221978
424	PC(14:1(9Z)/P-18:0)	0.588963			Lipids and lipid-like molecules	0.0262204	0.0207413		424						0.00611523	0.00163148
425	3-Aminopropionaldehyde	0.586783			Organic oxygen compounds	0.0419019	0.0144685		425						0.0262797	0.0149056
426	Arginyl-Gamma-glutamate	0.585897			Organic acids and derivatives	0.0160597	0.00723237		426						0.0550371	0.0479313
427	L-cis-3-Amino-2-pyrrolidinecarboxylic acid	0.585178			Organic acids and derivatives	0.0221412	0.0462862		427						0.0284184	0.0331207
428	3-(5-Methyl-2-furanyl)butanal	0.584522			Organoheterocyclic compounds	0.0765721	0.0660331		428						0.0113128	0.0134652
429	LysoPC(16:0)	0.581651			Lipids and lipid-like molecules	14.358	8.74321		429						0.0324031	0.0200422
430	Glycine	0.581295			Organic acids and derivatives	0.0982245	0.0336263		430						0.0986079	0.103805
431	PC(18:4(6Z,9Z,12Z,15Z)/P-18:1(11Z))	0.579419			Lipids and lipid-like molecules	0.0743719	0.048486		431						0.0127958	0.0087133
432	2-acetyl-1-alkyl-sn-glycero-3-phosphocholine	0.577875			Lipids and lipid-like molecules	2.12502	2.08175		432						0.00429389	0.00353683
433	PC(18:3(6Z,9Z,12Z)/15:0)	0.576118			Lipids and lipid-like molecules	0.159417	0.101072		433						0.0492094	0.0534258
434	Diethylcarbamazine N-oxide	0.574543			Organoheterocyclic compounds	0.0695937	0.0306849		434						0.0789989	0.0769695
435	LysoPC(22:6(4Z,7Z,10Z,13Z,16Z,19Z))	0.574413			Lipids and lipid-like molecules	1.92278	1.71497		435						0.00848178	0.00889902
436	PC(20:5(5Z,8Z,11Z,14Z,17Z)/15:0)	0.57087			Lipids and lipid-like molecules	0.494852	0.468011		436						0.00997176	0.0137954
437	Thiomorpholine 3-carboxylate	0.570472			Organic acids and derivatives	0.041634	0.0213127		437						0.0375972	0.0127243
438	Epsilon-(gamma-Glutamyl)-lysine	0.569352			Organic acids and derivatives	0.0268509	0.0236954		438			2,8-bis-Trifluoromethyl-4-quinoline carboxylic acid	18.1015		0.0463846	0.058265
439	gamma-Carboxyglutamic acid	0.566023			Organic acids and derivatives	0.0474352	0.0320238		439						0.0782935	0.00164478
440	4-(2-Furanylmethylene)-3,4-dihydro-2H-pyrrole	0.565487			Organoheterocyclic compounds	0.0270045	0.0237623		440						0.0203794	0.000133553
441	Oxonantenine	0.56389			Alkaloids and derivatives	0.0374812	0.0498195		441						0.00691552	0.0105706
442	(x)-1,2-Propanediol 1-O-b-D-glucopyranoside	0.562534			Organic oxygen compounds	0.0120788	0.00613763		442						0.0292909	0.0428931
443	Zapotidine	0.562211			Organoheterocyclic compounds	0.0222502	0.0155286		443						0.0348293	0.0155829
444	Norophthalmic acid	0.559418			Organic acids and derivatives	0.0155381	0.018704		444						0.0299844	0.0221214
445	Alanyl-Gamma-glutamate	0.559125			Organic acids and derivatives	0.00823742	0.0057176		445						0.000192093	0.0123693
446	Asparaginyl-Arginine	0.550049			Organic acids and derivatives	0.00679563	0.00551015		446						0.109063	0.0973693
447	1-nitrosonaphthalene	0.543154			Benzenoids	0.284853	0.292638		447						0.0446548	0.0133013
448	Linoleamide	0.543015			Lipids and lipid-like molecules	0.0760264	0.0983445		448						0.0619394	0.00602083
449	Isoleucyl-Lysine	0.54122			Organic acids and derivatives	0.0135811	0.0125279		449			Dicloxacillin sodium	12.8197		0.0843431	0.0508971
450	3,4-Dihydroxy-2-hydroxymethyl-1-pyrrolidinepropanamide	0.540009			Organoheterocyclic compounds	0.00837108	0.00682468		450			3-Iodo-4-hydroxyphenylpyruvate	12.2112		0.0322344	4.29233e-05
451	LysoPC(22:4(7Z,10Z,13Z,16Z))	0.537583			Lipids and lipid-like molecules	0.0259179	0.0657635		451						0.0348197	4.29233e-05
452	Cohibin B	0.533796			Lipids and lipid-like molecules	0.0428474	0.0438898		452						0.361196	0.455346
453	Pisumionoside	0.530987			Lipids and lipid-like molecules	0.14106	0.040706		453						0.0371446	0.0168988
454	Glycerylphosphorylethanolamine	0.528193			Organic acids and derivatives	0.0563502	0.038015		454						0.0127695	4.29233e-05
455	2-Aminomuconic acid semialdehyde	0.526458			Organic acids and derivatives	0.0149641	0.0568486		455						0.023926	0.000222597
456	Serylvaline	0.521871			Organic acids and derivatives	0.00632175	0.00919768		456						0.00557182	0.00526571
457	Hexylamine	0.5			Organonitrogen compounds	0.0855122	0.102389		457						0.0098996	0.0131035
458	Morpholine	0.5			Organoheterocyclic compounds	1.40264	1.44028		458						0.00547795	0.00128896
459	Toluene	0.5			Benzenoids	0.0358949	0.0395722		459						0.0339385	0.0360524
460	2,5-Dihydro-2,4,5-trimethyloxazole	0.499808			Organoheterocyclic compounds	0.056376	0.058411		460						0.0486659	0.029205
461	Glycyl-Valine	0.496495			Organic acids and derivatives	0.0294852	0.0343945		461			Isopentenyladenosine-5'-diphosphate	-14.1024		0.0158154	0.00803482
462	Molybdopterin precursor Z	0.491788			Organoheterocyclic compounds	0.0374021	0.011909		462						1.12431	1.40934
463	Piceatannol 4'-galloylglucoside	0.481146			Phenylpropanoids and polyketides	0.0853266	0.0355794		463						0.0132697	0.0215732
464	PE(14:0/22:5(4Z,7Z,10Z,13Z,16Z))	0.473822			Lipids and lipid-like molecules	0.16792	0.172309		464						0.0152555	0.000795592
465	N,N'-Diacetylhydrazine	0.468625			Organic nitrogen compounds	0.0189397	0.0116643		465						0.0676766	0.0522687
466	1-Isothiocyanato-6-(methylsulfinyl)hexane	0.467807			Organosulfur compounds	0.0191458	0.0216889		466						0.092716	0.0860367
467	Indole-3-methyl acetate	0.460303			Organoheterocyclic compounds	0.0945351	0.0717542		467						0.0251875	4.29233e-05
468	Santene	0.457909			Hydrocarbons	0.0347909	0.0380322		468			19-Bromoaplysiatoxin	6.36324		0.0245045	0.0180042
469	(Â±)-Glycerol 1,2-diacetate	0.454556			Lipids and lipid-like molecules	0.0606167	0.0448607		469						0.0782658	0.109112
470	5-Aminoimidazole ribonucleotide	0.450789			Organic oxygen compounds	0.300166	0.28973		470						0.662937	0.598686
471	Alanylglycine	0.443973			Organic acids and derivatives	0.0297706	0.0397644		471						4.28677e-05	0.173614
472	PE(22:4(7Z,10Z,13Z,16Z)/14:1(9Z))	0.441934			Lipids and lipid-like molecules	0.0175071	0.00568542		472						4.28677e-05	0.0220931
473	3-cis-Hydroxy-b,e-Caroten-3'-one	0.441778			Lipids and lipid-like molecules	0.0863031	0.0706754		473						4.28677e-05	0.0271468
474	Amidosulfonic acid	0.438426			Homogeneous non-metal compounds	0.00957135	0.0191513		474						4.28677e-05	0.0517466
475	trans-Hexadec-2-enoyl carnitine	0.436042			Lipids and lipid-like molecules	0.150769	0.0992094		475						4.28677e-05	0.0285506
476	LysoPC(24:1(15Z))	0.433384			Lipids and lipid-like molecules	0.0347749	0.0334479		476						4.28677e-05	0.0303937
477	Alanyl-Aspartic acid	0.432904			Organic acids and derivatives	0.107489	0.0602158		477						0.167544	0.159514
478	Quinaldine	0.43175			Organoheterocyclic compounds	0.35021	0.214351		478			LysoPC(18:1(11Z))	-2.18987		4.28677e-05	0.0672009
479	PE(20:5(5Z,8Z,11Z,14Z,17Z)/P-16:0)	0.424973			Lipids and lipid-like molecules	0.0523422	0.0315845		479						0.00973875	0.003756
480	PI(22:3(10Z,13Z,16Z)/16:2(9Z,12Z))	0.423197			Lipids and lipid-like molecules	0.103902	0.1126		480						0.0208833	0.00496703
481	LysoPC(24:0)	0.422799			Lipids and lipid-like molecules	0.0262448	0.0286138		481						0.0271606	0.0193879
482	2-[(Methylthio)methyl]-2-butenal	0.418631			Organic oxygen compounds	0.243493	0.106024		482						0.0240079	0.0108898
483	Serylmethionine	0.414258			Organic acids and derivatives	0.031456	0.0188727		483			Cobaltous sulfate	-13.9492		0.143046	0.12113
484	PI(16:0/22:4(10Z,13Z,16Z,19Z))	0.408038			Lipids and lipid-like molecules	0.0505461	0.071627		484						0.137721	0.152985
485	LysoPC(20:3(5Z,8Z,11Z))	0.401274			Lipids and lipid-like molecules	0.126362	0.0520874		485						0.00781311	0.0288355
486	PC(18:4(6Z,9Z,12Z,15Z)/15:0)	0.398676			Lipids and lipid-like molecules	0.101831	0.114503		486						0.735599	0.893173
487	PI(18:1(11Z)/18:3(6Z,9Z,12Z))	0.381672			Lipids and lipid-like molecules	0.0120753	0.0159288		487						0.0256748	0.017112
488	PE(22:6(4Z,7Z,10Z,13Z,16Z,19Z)/P-16:0)	0.371198			Lipids and lipid-like molecules	0.739786	0.648906		488						2.46708	2.31542
489	PE(20:5(5Z,8Z,11Z,14Z,17Z)/P-18:0)	0.366511			Lipids and lipid-like molecules	0.149127	0.1134		489						0.0553408	0.0322965
490	(3beta,5alpha,6beta,22E,24R)-23-Methylergosta-7,22-diene-3,5,6-triol	0.336071			Lipids and lipid-like molecules	0.087215	0.0872876		490						0.090983	0.0878822
491						0.116893	0.100501		491						0.10853	0.0688128
492						0.0238479	0.0240248		492						0.146592	0.0457282
493						0.0189902	2.99844e-05		493						0.0698997	0.0208604
494						0.0707533	0.0501913		494						0.0616752	0.041737
495						0.0280898	0.0199091		495						1.70954	0.556257
496						0.0647119	0.0543231		496						0.0297775	0.0217907
497						0.0239548	0.0207515		497						0.0462957	0.0385025
498						0.0128122	0.026978		498						0.228316	0.188134
499						0.115253	0.0381873		499						0.0800669	0.0681486
500						0.0397118	0.0412947		500						0.03703	0.0445069
501						0.0329631	0.194171		501						0.0883834	0.0769621
502						0.102272	0.0452557		502						0.0977899	0.0556556
503						0.799328	0.208291		503						0.0246038	0.0246275
504						0.0440204	0.0310163		504			O-Phospho-L-serine	-15.5684		0.0141457	0.0159136
505						0.113264	0.0623047		505			1-(5-Phospho-D-ribosyl)-5-amino-4-imidazolecarboxylate	0.847979		1.82465	1.92046
506						0.0566472	0.113671		506						0.0981129	0.0702327
507						0.0195945	0.0267135		507			Bis(4-nitrophenyl)phosphate	18.8921		0.338497	0.34544
508						0.0239459	0.120708		508			Chlorobenzilate	-20.5084		0.931776	1.61047
509						0.38356	0.226618		509			Azafenidin	13.0499		8.31361	8.90789
510						0.0440107	0.0326828		510						0.0277169	0.0210544
511						0.034452	0.046695		511						0.126463	0.10236
512						0.0140396	0.0628302		512						0.148715	0.17467
513						0.0411923	0.213852		513						1.17154	1.38709
514						0.00982564	0.018659		514						0.0688962	0.0695455
515						0.0300845	0.0172011		515						0.777362	0.453241
516						0.057231	0.0384962		516						0.0167631	0.014064
517						0.0213112	0.0188291		517			6alpha-Glucuronosylhyodeoxycholate	-12.1749		4.28677e-05	0.00901479
518						0.207574	0.283558		518			5-Phosphoribosyl-4-carboxy-5-aminoimidazole	8.78073		0.0811382	0.105043
519						0.0109482	0.00927912		519						0.331645	0.205928
520						0.0867488	0.0224382		520						7.4223	6.54054
521						0.18102	0.128885		521						0.249464	0.168305
522						0.0306396	0.0180159		522						0.0150026	0.00308822
523						0.0175026	0.00952096		523						0.0796213	0.106643
524						0.0549591	0.0555588		524			unsym-Bis(4'-chlorophenyl)ethylene	10.8937		0.0508047	0.0545754
525						0.0230091	0.0330171		525						0.741594	0.65407
526						0.124949	0.11318		526						0.382869	0.466798
527						0.00325514	0.00516716		527						0.0571913	0.0565263
528						0.13048	0.0446888		528			Methaneselenol	-15.2742		0.058279	0.0474696
529						0.0356142	0.0233536		529						0.128859	0.131144
530						0.0207464	0.0256287		530			2,4-Dichloro-cis,cis-mucote	-22.3282		0.0395737	0.0499118
531						0.593954	0.098162		531						0.0493339	0.0335306
532						0.0365434	0.0149153		532						0.0977102	0.0615882
533						0.0210099	0.00402883		533						0.0198211	0.0203443
534						0.000959948	0.00711736		534						0.0154809	0.002591
535						0.014805	0.0162995		535			Pyriprole	5.55456		0.220635	0.201363
536						0.0141815	0.00709368		536						0.0625849	0.057744
537						0.00561126	0.00328564		537						0.168626	0.143773
538						0.220454	0.128823		538						0.0283243	0.0180273
539						0.0481296	0.0132198		539						0.0849006	0.0693346
540						0.14024	0.123411		540			11-[(6-carboxy-3,4,5-trihydroxyoxan-2-yl)oxy]-3-methyl-6-{[3,4,5-trihydroxy-6-(hydroxymethyl)oxan-2-yl]oxy}-7-(3,4,5-trihydroxyphenyl)-28-dioxatricyclo[7.3.1.0]trideca-1,3,5(13),6,9,11-hexaen-2-ylium	-15.3374		0.0248629	0.0330537
541						0.0269385	0.0216372		541						0.102654	0.0537335
542						0.00946199	0.00857169		542						0.0200439	0.0129169
543						0.00320153	0.00479865		543						0.0481422	0.0480506
544						0.23493	0.16475		544						0.0334744	0.0305261
545						0.00544824	0.00289797		545						0.0238431	0.0238469
546						0.165851	0.0884017		546						0.0555668	0.0476701
547						0.104318	0.141002		547						0.0199036	0.0228669
548						0.0286691	0.0243392		548						0.0311803	0.0408127
549						4.9298	4.39376		549						0.0522527	0.0295877
550						0.0171258	0.0104027		550			3'-Deoxydihydrostreptomycin 6,3''-bis-phosphate	-1.59453		0.0449818	0.0364773
551						0.909369	0.388215		551						0.0465248	0.0545763
552						0.0144344	0.00599671		552						0.192769	0.155375
553						0.00233981	0.00544907		553						0.0754493	0.0619255
554						0.168441	0.174466		554			Luteolin 4'-glucoside 7-galacturonide	-1.23426		0.0443852	0.0371544
555						0.0626888	0.0118418		555			Cyanidin 3-O-(2-O-beta-D-glucuronosyl)-beta-D-glucoside	-11.8151		0.0162453	0.0146422
556						0.0116899	0.0087103		556			Quercetin 3-O-beta-D-glucosyl-(1->2)-beta-D-glucoside	-5.8871		0.0121611	0.0136521
557						0.0717772	0.0375843		557						0.0565625	0.0456728
558						0.00785485	0.00708705		558						0.0112002	0.0114908
559						0.106533	0.0677768		559						0.0424514	0.055996
560						0.00396299	0.00302577		560						0.0518795	0.0787352
561						0.13847	0.0844629		561						0.0685016	0.0601978
562						0.125924	0.170954		562						0.0355981	0.0293717
563						0.058009	0.0722917		563						0.0134124	0.0146915
564						0.0610623	0.0912034		564						0.587435	0.491569
565						0.0127738	0.0138464		565						0.0675169	0.100245
566						0.0599809	0.0430565		566						0.0669869	0.0671666
567						0.0317735	0.0182311		567						0.0580981	0.0149714
568						0.123083	0.131536		568						0.0973029	0.13213
569						0.0238369	0.0154922		569						0.0751751	0.0644677
570						0.00936769	0.00479888		570			Coumaphos anti-dimer	5.56724		0.0722168	0.0799942
571						0.176268	0.154093		571			2,3,4,7,8,9,15,21,22,23,28-undecahydroxy-14-(hydroxymethyl)-12,27,31,34-tetraoxo-13,25,32,35-tetraoxaoctacyclo[14.13.3.3]pentatriaconta-1,3,5(30),6,8,10,19,21,23,28-decaene-20-carboxylic acid	-0.383484		0.102663	0.0739715
572						0.0870226	0.105997		572						0.034809	0.0248913
573						0.00298436	0.00262603		573						1.83675	1.98759
574						0.0366867	0.00864471		574						0.07802	0.0642547
575						1.54647	0.956854		575						0.0582635	0.0490209
576						0.02126	0.0120784		576			Ferrioxamine	11.8075		0.0325223	0.0519556
577						0.116163	0.0656956		577						0.128586	0.107893
578						0.00546783	0.00535114		578						0.245974	0.299942
579						7.80568	1.45546		579						0.12101	0.141051
580						0.0529498	0.0515868		580						0.145064	0.161656
581						0.0540993	0.0304945		581			Sclerocitrin	-4.94954		0.104966	0.082184
582						0.0179651	0.00495345		582			Genistein 4',7-O-diglucuronide	-4.22702		0.00888509	0.0136995
583						0.00666302	0.00817968		583						0.0304926	0.0242084
584						0.0207975	0.0178646		584						0.142511	0.118382
585						0.00507743	0.00293066		585						0.0734217	0.114044
586						0.275168	0.376227		586						0.170299	0.132106
587						0.0759709	0.046561		587						0.0240124	0.0212557
588						0.108988	0.0694141		588						0.00347159	0.00580382
589						0.0101514	0.00455387		589						0.628263	0.513699
590						0.00591847	0.00392507		590						0.0793814	0.0452827
591						0.00548529	0.00735515		591						0.00983481	0.00662741
592						0.0733963	0.0511455		592						0.0508274	0.0473891
593						0.00548088	0.0886145		593						0.00268985	0.00312825
594						0.0536435	0.0199313		594						0.00579774	0.00732977
595						0.00941817	0.00924886		595						0.00569359	0.00420227
596						0.00396999	0.0137073		596						0.0016985	0.0109695
597						0.0263235	0.00975553		597						0.0300377	0.0361064
598						0.00496171	0.00315496		598						0.0122971	0.0074151
599						0.00641813	0.0108823		599						0.166938	0.185263
600						0.0186453	0.0390187		600						0.022175	0.0136603
601						0.0107653	0.00509086		601			4,8-dihydroxy-2H-furo[2,3-h]chromen-2-one	19.5606		0.0176737	0.0197803
602						0.00901295	0.0166422		602						0.0700944	0.0608914
603						0.057512	0.0693523		603						0.300951	0.274324
604						0.035098	0.0156284		604			{4-[2,3-dioxo-3-(2,4,6-trihydroxy-3-methoxyphenyl)propyl]-2-hydroxy-6-methoxyphenyl}oxidanesulfonic acid	2.26223		0.174403	0.253727
605						0.00697931	0.00765789		605						0.0913596	0.0753976
606						0.00707217	0.00588826		606			1-Deoxy-D-altro-heptulose 7-phosphate	-2.46423		0.0061841	0.0124051
607						0.062523	0.0424388		607						0.100299	0.120707
608						0.017313	0.0144066		608						0.00934717	0.00916681
609						0.010277	0.0173956		609						0.0586307	0.0891033
610						0.00391501	0.00537464		610						0.0151316	0.0195604
611						0.319251	0.130585		611						0.0671885	0.0912077
612						0.0161052	0.0166961		612						0.00266166	0.00551784
613						0.188006	0.153164		613						0.125319	0.106339
614						0.0425975	0.0274645		614						0.00837854	0.0079423
615						0.0196673	0.00711668		615						4.28677e-05	1.09562
616						1.53525	1.57522		616						0.405423	0.396532
617						0.00832417	0.00517737		617			Rhein	-19.4105		0.0492056	0.0439914
618						0.00293345	0.0135665		618						0.0409358	0.0326859
619						0.00482013	0.00859905		619						0.0350125	0.0303453
620						0.0105712	0.00986943		620						0.131389	0.284057
621						0.0312017	0.0138129		621						0.0262349	0.0152221
622						0.0366036	0.00944706		622			3-Iodopropanoic acid	17.3315		0.14381	0.050628
623						0.00285198	0.00183039		623						0.0114155	0.00987224
624						0.00715964	0.00640761		624						0.274221	0.277606
625						0.12133	0.0665331		625						0.0167587	0.0166858
626						0.0324883	0.0303524		626						0.0428178	0.0426988
627						0.0909044	0.0996554		627						0.0986532	0.0456328
628						0.0298954	0.0162596		628						0.0484486	0.0176499
629						0.0239661	0.010776		629						0.0508044	0.0549833
630						0.198175	0.193049		630						0.861691	0.259089
631						0.0933328	0.119407		631			[2,6-dihydroxy-3-(3,5,6,7-tetrahydroxy-4-oxo-4H-chromen-2-yl)phenyl]oxidanesulfonic acid	24.7748		0.826503	0.220923
632						0.00531143	0.00557011		632						0.495616	0.417206
633						0.0108849	0.00676538		633						0.239363	0.0802515
634						0.00847915	0.00940447		634						0.0215157	0.0103078
635						0.0677597	0.045414		635						0.0198181	0.0248796
636						0.00302427	0.00658138		636						0.396762	0.38522
637						0.0202729	0.0174377		637						0.874155	1.31152
638						0.0402289	0.0370479		638						0.0362855	0.0297885
639						0.0244451	0.0303095		639						0.00086885	1.1293
640						0.00558995	0.00791038		640						0.728057	0.478578
641						0.0392939	0.0187702		641						0.135476	0.0576317
642						0.184051	0.0348112		642						0.10076	0.127672
643						0.753062	0.920454		643						0.18739	0.098161
644						0.0403856	0.0634079		644						0.292848	0.202741
645						0.125226	0.0077066		645						0.605354	0.371355
646						0.146235	0.430288		646						0.192431	0.0515145
647						0.493099	0.379342		647						0.0302282	0.039209
648						0.005262	0.0103307		648						4.28677e-05	0.139402
649						0.0141412	0.0111624		649						0.0586368	60.2984
650						0.0185207	0.0154366		650						4.28677e-05	0.776325
651						0.0231078	0.0208674		651						0.464381	0.397132
652						0.075331	0.0684489		652						0.383655	0.506659
653						0.0131941	0.0180775		653						0.0132866	0.0221318
654						0.136698	0.177441		654			6-(Dibromomethylene)-17beta-hydroxy-androst-4-en-3-one propiote	13.6249		0.154251	0.145382
655						0.00649028	0.0109744		655						0.241458	0.243858
656						0.0164584	0.0136821		656			Chloramphenicol succite	16.808		0.00479379	0.0272877
657						0.0145284	0.0205292		657			Cacodylate	-11.6957		0.201849	0.270714
658						0.212459	0.190973		658						0.181317	0.176618
659						0.0572907	0.0696544		659						0.863386	1.59993
660						0.00577651	0.00703425		660						0.314647	0.167002
661						0.051161	0.0540194		661						0.0414469	0.0207907
662						0.0401147	0.0157876		662			2-Caffeoylisocitrate	-23.6447		0.252683	0.0854809
663						0.422284	0.482049		663						0.454212	0.233656
664						0.0967083	0.0919987		664						0.055866	0.052085
665						0.00340785	0.00436813		665						0.195355	0.165479
666						0.249901	0.219471		666						0.117689	0.223252
667						0.0314318	0.0142401		667			5-Hydroxydantrolene	13.1103		0.0683504	0.0672812
668						0.0862539	0.101196		668						0.112378	0.0896609
669						0.108486	0.0982063		669						0.117271	0.0602171
670						0.091943	0.0981819		670						3.72278	1.27436
671						0.0903261	0.102114		671						0.0923469	0.0887404
672						0.195925	0.164712		672						0.38781	0.348467
673						0.0286423	0.0465626		673			3,4,5-trihydroxy-6-({6,13,14-trihydroxy-3,10-dioxo-12-[5,6,7-trihydroxy-1-oxo-3-(1,2,3,4-tetrahydroxybutyl)-1H-isochromen-8-yl]-2,9-dioxatetracyclo[6.6.2.0,.0,]hexadeca-1(15),4,6,8(16),11,13-hexaen-7-yl}oxy)oxane-2-carboxylic acid	-12.6208		0.420527	0.603354
674						0.0486721	0.0248796		674						0.150473	0.073993
675						0.1405	0.393959		675						0.0342586	0.0294113
676						0.0333855	0.0302814		676						7.49804	3.0284
677						0.0385811	0.0592305		677						0.0948401	0.0415102
678						0.0497821	0.0334464		678						0.133587	0.14112
679						0.546468	0.277868		679			2-Amino-4-hydroxy-6-(D-erythro-1,2,3-trihydroxypropyl)-7,8-dihydropteridine	-5.22778		2.10301	3.1707
680						0.0196335	0.0264379		680						1.07401	0.75327
681						0.0251289	0.0281995		681						0.0989747	0.15636
682						0.00308844	0.0138126		682			Nifurthiazole	10.348		18.55	17.9114
683						0.284565	0.117676		683			7-Methylinosine	-0.0820294		1.38438	1.22873
684						0.00585192	0.0097744		684						0.0101159	0.018062
685						0.0518841	0.0365251		685						0.316603	0.0943135
686						0.00631883	0.00991957		686						0.139912	0.0487151
687						0.0736726	0.0650501		687						0.858438	1.22088
688						0.0239716	0.0134639		688						0.132852	0.330954
689						0.00963774	0.0188979		689			2-Aminoadenosine	4.74193		4.55998	6.39134
690						0.648905	0.31804		690						0.303647	0.387739
691						0.0420468	0.00778029		691						0.0615599	0.0839196
692						0.0690774	0.0297845		692						0.892902	0.878648
693						0.21138	0.120433		693						0.0462021	0.0520957
694						0.0306215	0.0019382		694			[2,6-dihydroxy-4-({[3-hydroxy-6-(hydroxymethyl)-2,5-bis(3,4,5-trihydroxybenzoyloxy)oxan-4-yl]oxy}carbonyl)phenyl]oxidanesulfonic acid	-11.2201		0.0304635	0.0386699
695						0.331801	0.206202		695						0.113832	0.0976054
696						0.0169675	0.00755452		696						0.727531	0.707147
697						0.167059	0.136018		697						0.0398534	0.039595
698						0.0025866	0.01722		698						0.212593	0.236191
699						0.0233074	0.0134133		699						1.85215	1.62248
700						0.282386	0.240507		700						0.969869	0.948284
701						0.0545327	0.0169967		701			Oxalyl-CoA	23.368		0.34783	0.360748
702						0.0353544	0.034888		702			2-[({2-[7,8,9,12,13,14,17,18,19,25-decahydroxy-24-(hydroxymethyl)-4,22,27-trioxo-3,23,26-trioxahexacyclo[13.10.3.1]nonacosa-5(10),6,8,11,13,15(28),16,18,20-nonaen-29-yl]-3,4,5-trihydroxyphenyl}(hydroxy)methylidene)amino]acetic acid	-12.2058		0.391394	0.390309
703						1.11134	1.25392		703						0.700434	0.476521
704						0.0192922	0.0112264		704						0.645684	0.693025
705						0.0012778	0.00319319		705						0.333975	0.335046
706						0.0847791	0.058937		706						0.134093	0.14051
707						0.0155531	0.0209449		707						0.189826	0.232419
708						0.0203024	0.0238308		708						1.01781	1.13147
709						0.00770893	0.00668542		709						0.430594	0.746761
710						0.515391	0.405984		710						0.209675	0.157325
711						0.360196	0.404631		711						0.772685	0.664497
712						0.00343351	0.00762717		712						0.412622	0.379279
713						0.0438625	0.0535118		713			N(omega)-(ADP-D-ribosyl)-L-arginine	21.957		0.0785503	0.0890208
714						0.00809364	0.0117899		714						0.150665	0.145838
715						0.157054	0.126409		715						1.83979	2.09772
716						0.105882	0.370705		716						0.33273	0.348172
717						0.00994964	0.0106215		717						0.212426	0.269592
718						0.154506	0.096103		718						0.0214058	0.0183243
719						0.00592061	0.0213965		719						0.0547091	0.0756001
720						0.277353	0.198963		720						0.0985122	0.0883975
721						0.00813211	0.00690677		721						0.301082	0.326058
722						0.368151	0.144455		722			(2E)-Pentenoyl-CoA	8.77642		0.173975	0.216069
723						0.0492306	0.0619063		723			S-(5-Hydroxy-2-furoyl)-CoA	-15.0193		0.126032	0.158585
724						0.0157582	0.0148716		724						1.44505	1.84465
725						0.00652558	0.00641104		725						0.264979	0.292497
726						0.0365847	0.0334526		726						0.0418988	0.0803541
727						0.0347285	0.0307995		727						0.0134737	0.0227311
728						0.191508	0.141903		728						0.649126	0.715127
729						0.163249	0.146329		729						0.0542931	0.0755823
730						0.0865833	0.0287511		730						0.0587054	0.0842431
731						0.156233	0.1748		731			Succinyl-CoA	-5.19493		0.0708259	0.172368
732						0.0942213	0.0712394		732						0.197397	0.230849
733						0.0290182	0.0283246		733						15.5348	8.8553
734						0.159076	0.149797		734						0.0471955	0.0587045
735						0.00744286	0.00609391		735						0.0437561	0.054276
736						0.0056905	0.00474621		736						1.05016	0.652647
737						0.0728348	0.0474522		737						0.0986293	0.0652412
738						0.0253009	0.0112947		738						0.0469093	0.0224553
739						0.0590311	0.037659		739						0.262369	0.119899
740						0.145574	0.132552		740			Dihydrostreptomycin 3'alpha,6-bisphosphate	-0.135118		0.056551	0.0785404
741						0.0117882	0.0229269		741						0.115774	0.0892256
742						0.411762	0.219775		742						0.0515349	0.0326584
743						0.143333	0.122915		743						0.0270411	0.0210298
744						0.139177	0.0652655		744			rciclasine	14.5079		0.0736268	0.0232943
745						0.0878562	0.0826189		745						0.0141933	0.00320646
746						0.016821	0.0175202		746						0.0501623	0.0665046
747						0.318161	0.282614		747						3.55639	4.40676
748						0.00337818	0.00277557		748						0.282464	0.188228
749						0.063291	0.0755828		749						0.0199432	0.0157406
750						0.0134988	0.0104221		750			alpha-Amyrin tetratriacontanoate	12.9804		0.021014	0.0139791
751						0.148209	0.124161		751			({7,8,9,12,13,14,17,18,19,25,29-undecahydroxy-4,22,27-trioxo-3,23,26-trioxahexacyclo[13.10.3.1]nonacosa-5(10),6,8,11,13,15(28),16,18,20-nonaen-24-yl}methoxy)sulfonic acid	-13.9804		0.0118326	0.0291335
752						0.0399666	0.0298275		752						0.0194359	0.000641145
753						0.0836841	0.055036		753						2.31585	1.54163
754						0.00765625	0.00377201		754						0.0144594	0.0100271
755						0.0128546	0.014857		755						0.87459	1.05328
756						0.0395216	0.0281795		756						0.132146	0.0674503
757						0.0544848	0.0722423		757						0.0107785	0.00565228
758						0.120919	0.155058		758						0.0436165	0.0406466
759						0.0509755	0.0484728		759						0.298252	0.832932
760						0.0395175	0.0463723		760						0.633931	0.453164
761						0.125377	0.062458		761			Dimethylarsinous acid	24.6375		0.0733814	0.181587
762						0.0208773	0.00966364		762						0.0217065	0.0309302
763						0.00416499	0.0118943		763						0.194942	0.123063
764						0.0302686	0.0274901		764						0.037571	0.0197549
765						0.0130795	0.0148683		765						0.00501567	0.00587795
766						0.0675088	0.0240155		766						0.114617	0.0819163
767						0.0347127	0.0321502		767						0.140386	0.101317
768						0.0152535	0.0235448		768						0.015245	0.0044864
769						4.68813	5.15817		769						0.194228	0.19607
770						0.00345786	0.0147811		770						0.00476492	0.00412616
771						0.0826232	0.0725818		771			Neopterin	-4.81523		0.101885	0.514333
772						0.0507543	0.0825002		772						0.351655	0.171159
773						0.0458501	0.0314982		773			(1R,6R)-6-Hydroxy-2-succinylcyclohexa-2,4-diene-1-carboxylate	2.95258		0.337155	0.292986
774						0.0379175	0.0353316		774						1.21985	1.15832
775						0.0551579	0.0392568		775						0.00964599	0.00770123
776						0.0147738	0.0127801		776						0.0754731	0.0233574
777						0.0278331	0.0510718		777						0.0324707	0.0161298
778						0.0706564	0.0630173		778						0.0301575	0.0118295
779						0.0449128	0.039398		779						0.066851	0.0783351
780						0.884768	0.546033		780						0.0571577	0.0647412
781						0.0328371	0.0348781		781						0.00954646	0.0111605
782						0.0234533	0.0183738		782						0.134837	0.0885016
783						0.112474	0.0329705		783						0.0634514	0.0880752
784			Xenognosin A	-5.72716		0.00128848	0.00240741		784			Nicotite D-ribonucleoside	0.148686		0.0751383	0.0764819
785						0.000550538	0.000372705		785						0.0286432	0.0341996
786						0.00901353	0.00698278		786			Molybdate	-22.8006		0.965145	0.81137
787						0.0114519	0.0116499		787						0.113763	0.113552
788			3-Carboxy-cis,cis-mucote	-1.53361		2.9116e-05	0.00668474		788						3.56131	2.73583
789						2.9116e-05	0.0118018		789			7-Methylinosine	-0.37651		0.342589	0.47722
790						0.000396742	0.000426174		790						0.455838	0.354948
791						2.9116e-05	0.0143506		791						0.515435	0.252386
[truncated: 4,822 more rows]
